# Supplementary material for: Eomes is sufficient to regulate IL-10 expression and cytotoxic effector molecules in murine CD4+ T cells
Source: Front Immunol. 2023 Jan 19;14:1058267. doi: 10.3389/fimmu.2023.1058267 (PMC9901365; doi:10.3389/fimmu.2023.1058267)
Supplement: Supplementary file 3 [file Table_1.xlsx]

## Sheet: overlap 1 up
	Tbx21+/+				Tbx21+/-				Tbx21+/E				Tbx21-/E
	S1	S2	S3	S4	S9	S10	S11	S12	S5	S6	S7	S8	S13	S14	S15	S16
Tmem126b	-1.10094	0.480938	0.339397	-0.499119	-1.20207	-0.858409	-1.28924	-0.900493	1.29539	1.00133	1.25768	0.662417	1.38538	0.332461	0.383442	-1.28817
Ulbp1	-0.432456	-0.262349	1.09249	-0.579475	-1.30504	-1.30126	-1.41264	-0.703306	1.05464	1.68141	0.921815	1.13047	-0.140869	0.593439	0.476686	-0.813571
Cbx5	-1.12402	0.0763865	0.592398	0.197344	-1.55765	-1.32068	-0.656625	-1.32602	1.09125	1.57573	0.966438	1.05156	0.136389	0.997049	-0.420357	-0.279201
P2ry10b	-0.841073	-0.192603	0.61776	-1.7082	-0.997454	-0.663797	-0.846455	-0.654948	1.5462	1.57978	1.32011	0.624764	0.315377	0.84855	-0.265859	-0.682146
Pfn1	0.950125	-1.22909	1.07252	1.02428	-0.96324	-1.54923	-1.17819	-1.41839	0.35626	0.900789	0.721888	0.890666	-0.721719	0.408592	0.841051	-0.106315
Mad2l1	-1.20797	-0.201812	1.55259	-0.462435	-1.33189	-1.17271	-0.863925	-0.713377	0.781183	1.52335	1.106	0.607472	0.217777	0.740755	0.482771	-1.05779
2900076A07Rik	-0.712391	0.344743	0.888596	-0.0419432	-1.22278	-1.47574	-1.07536	-1.24702	1.16842	1.33856	1.1848	0.497722	-0.493897	1.10582	0.536924	-0.796458
Zfp729a	-0.830971	0.77465	0.638733	0.0496087	-1.0982	-1.21366	-0.823529	-1.03592	0.971594	1.6112	1.42181	0.640733	0.757066	-0.781762	0.210201	-1.29155
Cenpe	-0.297817	-0.376799	1.70913	0.326706	-1.46096	-1.6823	-0.76481	-1.09564	0.450586	1.30395	1.17153	0.618318	0.210036	-0.032648	0.761961	-0.841245
Arel1	-1.81165	-0.441284	0.560902	-1.29775	-1.04201	-0.863418	-0.711192	-0.401824	1.47084	1.26313	1.04194	0.561174	1.10563	0.403682	0.564652	-0.402816
Ckap2l	-0.583423	-0.568188	1.40122	-0.791895	-1.13775	-1.24822	-0.843595	-0.84071	0.194452	1.2279	1.16004	0.816641	0.266753	0.507007	1.54129	-1.10152
Zfp157	-1.04976	0.416696	1.05402	0.210698	-1.53277	-1.33909	-0.742798	-1.34179	1.25584	1.23276	0.915563	0.278101	0.663659	0.385017	0.630817	-1.03696
Zfp101	-0.325681	0.451317	0.700705	-0.678348	-1.43697	-1.67	-1.07752	-0.542051	0.915213	1.63856	1.43762	0.758641	-0.168575	0.853801	-0.162557	-0.694157
Cks1b	-0.423191	-0.181042	1.81001	-0.322308	-1.4767	-1.44039	-0.906928	-1.04254	0.143156	1.17185	0.899087	0.693673	0.564502	0.152098	1.21714	-0.85841
Hprt	-0.476631	0.808709	1.12792	-0.573118	-1.81176	-1.23294	-1.0941	-0.624752	0.987862	1.21058	1.43447	0.703459	0.108844	0.013039	0.399532	-0.981109
Cd38	-0.944718	-0.525391	0.880441	-1.36091	-1.00625	-1.2168	-0.227476	-1.30664	1.16858	1.46507	0.940896	0.708583	0.0212562	1.17973	0.675469	-0.451851
Ppil3	-0.796883	0.586715	1.32446	-0.380175	-1.2337	-1.09882	-1.33416	-1.23054	1.4275	0.460689	1.34851	0.676862	0.700361	0.671679	-0.568627	-0.553877
Sarnp	-0.910516	0.0687741	0.93904	0.454233	-1.54162	-1.3988	-0.935367	-1.06011	0.931503	1.49563	1.20703	0.314825	0.648286	0.946964	-0.361013	-0.798845
Stag2	-0.85281	-0.000284525	1.15069	0.24096	-1.33919	-1.05545	-1.24366	-0.702697	1.22536	1.65203	1.14742	0.359579	0.588186	0.577668	-0.70204	-1.04576
Baz1b	-0.484305	0.291599	0.453682	1.40457	-1.68963	-1.09769	-1.46403	-0.489143	0.988331	1.17765	0.745602	1.15318	-0.294003	0.652623	-1.11496	-0.233481
Kif20b	-0.538366	-0.341094	1.75056	-0.0974642	-1.68307	-1.05975	-0.938077	-1.0009	1.03754	1.70831	0.942292	0.390982	-0.297934	0.273083	0.413086	-0.559193
Zswim3	-0.511814	0.811711	0.734512	-0.273099	-1.49272	-1.20836	-0.660771	-1.76376	0.954212	0.694343	1.65428	0.653009	0.885684	0.576413	-0.556938	-0.496706
Rad9a	-1.66868	0.430595	0.432761	-0.572968	-0.744055	-1.24366	-1.30179	-0.676941	1.51031	1.28954	1.33151	0.28569	0.624447	0.932797	-0.362613	-0.266943
Papolg	-1.49394	0.413833	0.949055	-0.588127	-1.03082	-1.27716	-0.681143	-0.61684	1.56859	1.12134	1.45077	0.348905	0.454366	0.751893	-0.965136	-0.405582
Zfp87	-0.839448	0.667523	1.2149	0.220057	-1.02556	-1.45749	-1.3887	-0.681232	1.24713	1.35638	1.27959	0.126878	0.384828	0.46676	-0.554306	-1.01733
Zfp455	-0.170773	0.776209	1.76062	-1.09077	-0.585138	-1.2704	-0.877248	-1.07085	0.282173	1.1062	0.809165	1.05427	0.307448	0.992957	-1.07571	-0.948157
Ccnb1	-0.942733	-0.612388	1.83204	-0.0267089	-1.6273	-1.01228	-0.649794	-1.01097	0.423957	1.09323	1.10206	0.398789	0.706914	0.313518	0.984482	-0.972809
Zfp35	-0.8344	0.966515	0.915567	-0.103001	-1.43938	-0.748071	-1.58849	-0.591018	1.17533	1.28963	1.29044	0.393643	0.814557	0.167486	-0.869247	-0.839561
Traj14	0.781431	-0.501122	1.56928	0.161949	-1.60437	-0.692848	-1.96654	-0.923002	1.1821	0.788296	0.745884	1.01406	0.23974	-0.21085	-0.281102	-0.302902
Impa1	-1.43325	0.584951	1.40838	-0.431093	-1.13856	-1.53919	-0.603691	-0.614937	1.32891	1.06796	1.35418	0.500137	0.0338457	0.490855	-0.126693	-0.881816
Nusap1	-0.404834	-0.614554	1.49407	-0.0522217	-1.29125	-1.59643	-0.671764	-1.14286	0.268237	1.63785	1.16478	0.631586	0.204408	0.514962	0.772524	-0.914489
Sgo1	-0.898569	-0.970495	0.985384	-0.628627	-0.594732	-1.63014	-0.636352	-0.953556	0.44389	1.44045	1.23905	1.11961	0.360248	0.402659	1.19863	-0.877462
Ccne1	0.373646	-0.193518	-0.289009	0.841932	-0.910915	-1.09809	-0.470931	-1.48799	0.78257	2.01789	1.08037	0.910994	0.245909	-0.687991	0.370593	-1.48545
Ndc80	-1.28726	-0.672544	0.682254	-1.25679	-0.960393	-0.876922	-0.38617	-0.848239	0.576853	1.79148	0.971394	1.00005	0.0877471	0.999833	1.03181	-0.853101
Mterf1b	-0.583164	0.71001	0.134299	-0.149238	-1.80275	-1.08735	-0.619599	-1.36769	1.53425	1.55593	0.436438	1.32747	0.669029	-0.333578	-0.050099	-0.373956
Zfp84	-1.27007	0.277938	1.17304	-0.251705	-0.81962	-1.17473	-0.854024	-1.49377	1.57912	0.984024	1.13201	0.230794	0.733435	0.856727	-0.250937	-0.852225
Zfp456	-0.73331	0.564241	1.31195	0.560216	-1.12771	-1.9774	-1.11702	-0.879764	1.21399	0.422899	1.39086	0.658443	0.296692	0.338263	-0.10284	-0.819513
Zfp780b	-0.797397	0.770474	1.71615	-0.219986	-1.05105	-1.15378	-1.66911	-0.378022	1.23233	1.03789	1.09312	0.416784	0.445991	-0.0466471	-1.06659	-0.33017
Srsf7	-1.61975	0.0705918	0.90776	0.00617851	-1.4817	-1.42855	-0.515109	-0.539855	1.28929	1.22521	1.25546	0.563432	-0.0209483	1.11227	-0.657145	-0.167142
Traj9	-0.795992	0.279847	1.3278	-0.668353	-1.31283	-1.11804	-0.503774	-1.62674	0.523217	1.53094	0.988015	1.52866	-0.0647736	0.377207	-0.331492	-0.133694
Ppp3cc	0.0800714	0.0297542	1.71283	-1.00289	-1.11167	-0.890844	-0.607411	-1.10389	1.38977	0.275651	1.24204	0.768662	-0.212002	1.11842	-0.308568	-1.37993
Pclaf	-0.410504	-0.328166	1.26391	0.0730119	-1.67537	-1.66029	-0.402613	-1.14232	0.363755	1.49699	1.11269	1.1112	-0.174242	0.515285	0.613269	-0.756603
S100a11	-0.140233	0.130838	0.978161	-0.495799	-1.49961	-1.0281	-1.89168	-0.746201	1.19068	1.49013	0.830068	0.191607	1.00216	0.571104	0.185424	-0.768561
Senp7	-0.422665	0.696607	0.394632	-0.193892	-0.609438	-1.18949	-1.56457	-0.863335	1.4524	1.53912	1.37336	0.327132	0.959323	-0.161161	-1.21189	-0.52614
Ormdl1	-1.39512	0.090845	1.25237	-0.0750817	-1.55696	-1.44923	-0.63028	-0.630836	1.03656	1.4513	1.28329	0.349602	-0.0248664	0.964059	-0.17414	-0.491522
Gpr174	-1.47558	-0.231278	1.19676	-1.09775	-1.37338	-1.476	-0.612745	-0.283194	1.27682	0.859601	1.21235	0.713975	0.166868	1.1106	-0.0199041	0.0328584
Polh	0.564039	0.0736047	1.27761	-1.54199	-1.26855	-1.43103	-1.29942	-0.369633	1.39006	1.09324	0.536486	0.581217	0.66153	-0.317759	0.692863	-0.642276
Ints13	-1.3781	0.000414948	0.681768	-0.0035249	-0.970553	-0.634154	-1.02454	-0.548415	2.06029	1.61695	1.00845	0.549789	-0.14268	-0.437017	-1.1794	0.400721
Zcwpw1	-1.39065	-1.81063	0.494764	-0.462822	-0.898423	-0.695283	-0.32887	-0.247317	0.802425	1.56926	0.816387	0.863596	-0.2234	1.31837	0.974786	-0.782206
Tbc1d31	-2.16198	-0.747901	1.25624	-0.899044	-0.730141	-0.730361	-0.141904	-0.791157	0.544949	0.472015	0.842758	0.991045	0.531238	1.77238	-0.17511	-0.0330341
Hmgxb4	-1.21008	0.568071	1.52215	0.112266	-1.14668	-0.831251	-0.987792	-1.62727	1.15971	1.41839	0.472407	0.349851	0.706329	0.440681	-0.0204851	-0.926285
Traj4	0.505589	-0.226597	1.36411	-0.320127	-0.877557	-1.69889	-1.44919	-0.879403	1.14576	1.24524	0.938483	0.723026	-0.566475	1.02536	-0.718557	-0.210768
ATP6	-1.36926	0.916445	1.27348	0.851352	-1.29741	-1.22786	-1.01874	-0.802566	1.68207	0.502418	0.748774	0.44796	0.400793	-0.629626	0.286217	-0.764046
Lzic	-1.02072	-0.0216647	1.39838	-0.320504	-0.969805	-1.74792	-1.02024	-0.594156	0.965407	1.94518	0.799762	0.857723	0.441656	-0.0717648	-0.400897	-0.240439
Chordc1	-1.61304	0.387894	0.658115	-0.180317	-0.7944	-1.23584	-0.58703	0.0441734	1.35336	1.25024	0.933537	0.899022	-0.44565	1.09434	-1.67273	-0.0916743
Taf12	-1.38803	-0.0429613	0.643021	-0.328586	-1.25329	-0.898095	-1.15958	-0.396183	1.50417	1.3691	1.34133	0.286096	0.901651	0.700636	-0.124349	-1.15493
Ckap5	-1.68339	-0.410197	1.48454	-0.173986	-0.682064	-1.38203	-0.770861	-0.73338	1.17282	1.4178	0.978211	0.225328	0.385236	0.798134	0.3509	-0.977049
Ttk	-0.477264	-0.179879	1.58314	-0.412548	-1.5191	-1.51973	-0.380277	-1.40611	0.558255	1.3578	0.970214	0.375284	0.583734	0.353717	0.954905	-0.842133
Ncapd2	-1.3329	-0.472789	1.36211	-0.473546	-1.5019	-1.35803	-0.634244	-0.551049	0.409096	1.22136	0.893754	0.600902	0.624762	0.9685	1.1062	-0.862225
Zfp60	-1.16069	0.787176	0.666594	0.810871	-1.23012	-1.02906	-1.28914	-0.381453	1.36639	1.37957	0.629935	0.345477	0.242996	0.875005	-1.46144	-0.552105
Gadd45gip1	1.48908	1.16027	-0.921038	0.258026	-1.08898	-0.629269	-1.60153	-1.17779	0.819049	1.211	0.660717	1.25447	-0.111343	-0.585721	-0.694782	-0.0421467
6030458C11Rik	-0.121186	1.04576	1.16713	0.0866334	-1.20842	-0.509327	-1.63149	-0.722212	0.632414	1.48729	1.18756	0.695575	0.324347	-0.00282973	-1.37713	-1.05412
Tbl1xr1	-0.552411	0.0667416	0.953586	-0.0406087	-2.13228	-1.394	-0.958706	-0.721795	0.670377	1.62015	0.744649	1.01435	0.789798	-0.00450323	-0.559854	0.504508
Fam111a	-1.0146	0.725746	0.666536	1.0842	-1.52105	-0.679901	-1.28479	-0.695562	1.34665	1.4035	0.889745	0.188635	0.367207	0.354536	-0.487221	-1.34363
Fam20b	-0.0262446	0.267852	0.542479	-1.15255	-1.04733	-2.13305	-1.03767	-0.826294	0.834997	0.848305	0.726733	1.36636	0.089989	1.43657	-0.0112848	0.121134
Top2a	-0.90583	-0.477505	1.55853	-1.05856	-1.3747	-0.823005	-0.147007	-1.3201	0.520838	1.52175	1.06717	0.963422	-0.122617	0.81122	0.493401	-0.707012
Chek1	-1.18361	-0.480132	0.951882	-0.852847	-1.34462	-1.02868	-0.223195	-1.50467	0.591642	1.09602	0.505312	1.30306	0.362082	1.6607	0.347958	-0.2009
Mettl21a	-1.01057	0.839341	0.42952	-0.715702	-0.996606	-0.765944	-2.08187	-0.766022	1.33537	0.62869	1.36338	0.921085	0.784931	-0.0678666	0.582657	-0.480393
Tbp	-1.62293	-0.0945672	1.12911	-0.780545	-0.940262	-1.18946	-0.517652	-0.52359	1.5697	1.13555	1.17365	0.316561	1.17469	0.333203	-0.240303	-0.923159
Wdcp	0.117981	0.130169	0.276702	0.436559	-0.829343	-0.985717	-1.87127	-0.427868	1.36574	1.10599	0.589649	0.946286	0.905985	0.786754	-1.68687	-0.860748
Lpgat1	-0.451468	-0.221989	1.91683	-0.163613	-1.24725	-1.19797	-0.518554	-0.418763	0.467297	1.73655	1.01688	0.776817	-0.408531	0.731575	-0.981547	-1.03627
Klhl20	-1.22932	0.664632	0.562241	-0.431667	-1.28564	-1.3659	-1.00212	-0.274272	1.08423	1.3452	1.73753	0.388764	0.842592	0.30606	-0.462941	-0.879391
Slc16a10	-0.518667	0.355975	0.430675	-1.76612	-0.326459	-0.891666	-1.63012	-1.10927	0.710794	0.410884	1.4696	1.39488	0.642229	0.994563	-0.48059	0.313291
2310043M15Rik	-0.0441805	0.219386	-1.07416	1.35999	-0.798616	-1.1751	-1.69136	-1.04804	1.2803	1.20154	1.54042	0.173256	-0.0500245	-0.482619	0.102214	0.487003
Psme2	-0.373624	0.0296065	1.96382	0.542233	-1.79833	-1.57713	-0.658139	-0.851224	0.69842	1.4187	0.552419	0.41545	-0.222768	0.492231	0.108547	-0.740206
Parp14	-1.12672	0.609631	0.429443	1.50472	-1.20923	-1.50641	-1.24391	-0.430243	1.33444	1.41857	0.591724	0.348499	0.106528	0.130329	-1.0682	0.110811
Mpv17	0.212694	0.536947	0.451212	-0.43537	-0.749629	-0.727571	-1.50589	-1.24971	1.67404	1.13423	0.307304	0.87281	1.65786	-0.805764	-0.503734	-0.869436
Ect2	-1.28933	-0.324974	1.30218	-0.610596	-0.524545	-1.54968	-1.24321	-0.604397	0.521164	1.68738	1.23021	0.551383	0.446593	1.05973	-0.0971253	-0.554794
Atp11c	0.300613	-0.038764	0.265575	-0.654828	-1.38913	-1.30139	-1.59228	-0.329124	1.17333	1.53495	1.16363	0.389037	0.330213	1.2876	-0.0759562	-1.06348
Ccna2	-0.144871	-0.374344	1.78009	0.461581	-1.2518	-0.497364	-1.04663	-0.972373	0.136519	1.68177	0.878276	0.842772	0.0756418	0.0369063	0.190938	-1.79711
9230116N13Rik	0.440426	-0.627676	-0.26375	0.907269	-0.651086	-0.799526	-1.68702	-1.15288	0.928294	1.89189	1.51638	0.665693	-0.323768	0.0826186	0.0639613	-0.990829
Rif1	0.523265	0.552371	0.119175	1.95557	-0.564735	-1.12732	-0.925237	-0.384946	1.03009	1.22747	0.405806	0.694843	-1.23846	-0.946114	-1.51848	0.196696
Nudt7	-1.20204	0.646599	0.810633	0.549267	-1.78643	-0.579601	-0.742088	-0.915977	1.13459	0.436714	1.2065	0.838231	1.10419	0.444259	-1.37061	-0.574248
Tprkb	-0.455653	0.0125459	1.14171	0.47178	-1.71819	-1.37546	-0.934929	-0.595868	1.08369	1.70243	1.13594	0.156175	-0.244761	0.59614	0.188392	-1.16393
Phf11c	-1.30147	-0.031915	-1.5844	0.381806	-1.16011	-1.42951	-0.69594	-0.0753194	1.45445	0.803649	0.955891	0.686269	0.849249	-0.558922	0.593873	1.1124
Tbc1d2b	-1.39736	-0.461057	0.618476	-2.10252	-0.637373	-0.705854	-0.131736	-0.979704	0.62983	0.686097	0.565626	1.39839	-0.263576	1.37861	0.536472	0.865676
Cd151	-0.039209	0.454999	-0.353485	-2.45416	-0.36559	-0.451189	-1.57915	-0.875275	0.901506	0.587904	1.08583	1.01718	0.564366	0.950826	0.663519	-0.108069
Nuf2	-0.735713	-0.1992	1.78428	-0.277335	-1.50866	-1.63758	-0.301714	-1.06284	0.328505	1.19285	0.935311	0.582776	0.262015	0.1881	1.23206	-0.782853
Stradb	1.12861	0.379244	-0.30714	0.620122	-0.854456	-1.01613	-0.454787	-0.363272	0.762114	1.03906	0.912424	0.908173	0.912932	-0.915215	-2.43116	-0.320515
Kif14	-0.327275	-0.315326	1.69127	-0.660748	-0.899429	-0.55481	-1.13805	-1.82234	0.0192526	1.39844	1.33916	1.01815	0.114949	0.266431	0.600381	-0.730051
Ercc6l	-1.66006	-0.953743	0.831862	-0.986668	-0.942447	-0.847047	-0.245762	-0.719898	0.840432	1.73811	0.600176	0.619006	0.922422	1.22705	0.321124	-0.74456
Gnpda1	-1.14825	0.669458	0.792999	-0.589486	-0.0627145	-1.57142	-0.935798	-0.567376	1.42082	0.832058	1.49449	1.02723	0.254083	0.268135	-0.361286	-1.52294
Zfp54	-1.09172	0.321879	1.022	-0.126947	-1.09608	-1.73704	-0.215143	-1.56104	0.894014	1.33407	1.20606	0.382522	0.385764	1.11951	-0.486326	-0.351533
Gm15232	-0.144731	-0.0395177	1.26775	-0.549298	-1.4421	-1.59458	-0.0196845	-1.08312	1.01414	1.29595	0.825523	0.950586	-0.0500917	0.559898	0.54697	-1.53769
Ccne2	-1.46776	-0.555865	1.31846	-0.773034	-0.268248	-1.21247	-0.443888	-0.857999	0.580447	1.59718	0.771422	1.65091	-0.0802669	0.909718	-0.593585	-0.575029
Gm16578	-0.484701	0.510151	1.84729	-1.39599	-0.85616	-1.04564	-1.57432	-0.548782	0.447082	1.5175	0.614616	0.714501	0.181538	0.342585	0.557951	-0.82762
Gm5532	-0.458771	-0.272765	0.111846	-0.382106	-1.10009	-1.37197	-0.79747	-1.00781	0.931882	0.982467	2.30299	0.468617	-0.195143	-0.240392	1.47103	-0.442318
Myb	-1.46711	-0.766832	1.3664	-0.852341	-1.12639	-0.394174	-0.0428897	-1.42951	0.574788	1.3565	1.23719	1.1308	-0.54702	0.946244	-0.097793	0.112129
Traf3ip1	-0.910939	-0.78693	0.570186	0.719369	-0.631708	-1.12749	-1.51673	-0.293106	0.652963	1.3769	1.87121	1.11956	0.349942	-1.01967	0.227134	-0.60069
Zfp748	-0.433849	0.904575	0.961998	0.186062	-0.98464	-1.4101	-1.17484	-0.231226	1.26968	1.68536	1.0455	0.164006	0.445165	-0.084126	-0.928918	-1.41465
2810021J22Rik	-1.6344	0.160877	0.517376	0.781451	-1.38555	-0.340438	-0.961948	-1.57871	0.775559	1.51832	1.67361	0.322711	0.205803	-0.269423	0.210564	0.00419645
Ndufa4	-1.16537	-0.569729	1.12912	0.236285	-1.76417	-0.87348	-1.16512	-0.580238	1.51949	1.16684	0.683106	0.189542	1.17515	0.385868	0.385058	-0.752366
Rufy2	1.36231	0.35602	-0.976127	2.03346	-0.555117	-0.781579	-1.65059	-0.799964	0.916116	0.567269	0.786195	0.572335	0.0218929	-0.581803	-0.191669	-1.07876
H2az2	1.09907	-0.960735	0.285232	2.14755	-1.19152	-0.721642	-0.937732	-0.994202	0.535876	1.06831	0.163961	1.07555	-0.477126	-0.753495	0.502163	-0.841264
Traj25	-0.0187663	0.492063	0.709027	-0.382081	-1.42087	-1.01031	-2.33461	-0.600696	0.771927	0.549202	0.74223	1.37342	0.38332	1.26572	-0.400016	-0.11955
Cacna1c	0.602342	-0.513397	-0.604215	0.199845	-1.39375	-0.68608	-1.56341	-0.428226	1.03911	0.838144	1.04982	1.35306	1.67118	-0.666908	0.086154	-0.983666
Zfp984	-1.56939	0.452978	-0.047871	-0.365246	-1.08565	-1.03152	-0.89129	0.00958155	1.28934	1.52199	1.68972	0.405835	0.428871	0.813089	-0.844346	-0.776092
Trbc2	-1.23389	-0.343407	1.15519	-0.723238	-1.72523	-1.21381	-0.655806	-0.575009	1.10621	1.25462	1.32785	0.109439	0.458998	0.752308	0.821917	-0.516144
Gm37065	0.610583	0.140582	-1.20035	1.1408	-1.56388	-1.19365	-1.46148	-0.468781	1.53527	0.250881	1.1422	0.568465	0.337659	0.0921286	-0.821442	0.891011
F2r	-0.611852	-1.46327	1.11088	-1.19111	-0.805034	-0.934135	0.0963987	-1.2685	0.710349	1.13756	1.12885	0.716582	-0.60301	1.63865	0.155324	0.18233
Zbtb37	-0.208603	0.753855	0.182999	0.614798	-1.69658	-1.2772	-0.997815	-0.2925	1.24587	1.26253	1.07759	0.431591	0.890036	-0.118233	-0.115389	-1.75294
Ttc9c	-0.445512	0.524125	1.02747	0.150877	-1.73449	-1.80699	-0.794825	-0.295783	1.19431	1.18689	1.36771	0.378236	-0.200441	0.800626	-0.751131	-0.601071
Casp8ap2	-0.449261	0.0428025	0.888463	-0.373652	-1.15869	-1.54059	-0.76989	-0.538839	1.03524	2.03742	1.10923	0.419661	-0.252217	0.860845	0.0431524	-1.35368
Rnf168	0.244367	-0.0519976	0.616461	1.35144	-0.634604	-0.850093	-2.22597	-0.846319	1.13818	1.21957	0.69339	0.579484	0.320515	0.434127	-1.1771	-0.811441
Hdac1	-1.61253	0.0839089	1.61579	-0.630228	-1.37975	-1.31083	-0.469261	-0.521948	0.809297	1.20971	1.22341	0.232941	0.352439	0.984312	0.115808	-0.703066
Tbc1d8b	-1.1208	0.115287	1.32971	0.0971637	-0.452508	-1.76099	-1.18151	-0.453856	1.41836	1.50876	1.08427	0.450095	0.394957	0.0803618	-0.557893	-0.951403
Sass6	-1.07311	-0.163994	0.143694	0.0254335	-0.677023	-2.01432	-0.936768	-0.553283	0.570743	1.84663	1.48237	1.01064	-0.131748	0.494464	0.65295	-0.676693
Tardbp	-1.41662	0.437021	0.870079	-0.405294	-1.0049	-1.78161	-0.807475	-0.209157	1.25917	1.06424	1.56619	0.550979	0.234286	0.855675	-0.559843	-0.65273
Aurka	-0.933347	-0.171795	1.70021	-0.0531968	-2.08012	-0.655077	-0.842639	-1.18645	0.398277	1.0781	0.528327	0.528532	0.481334	0.66557	1.17418	-0.631916
Gm9208	-0.871795	0.582631	-0.024968	-0.297519	-1.02948	-0.933621	-2.02285	-0.143918	1.26597	0.910511	1.29573	1.51422	-1.00742	0.192708	0.558226	0.0115677
Serbp1	0.682605	-0.0218318	1.27367	2.44618	-0.938492	-0.414436	-0.852421	-0.411263	0.515185	0.41841	0.175046	0.485613	-1.02983	0.133913	-0.946353	-1.51599
Trub2	0.811792	0.186747	-1.44501	-1.67428	-0.321952	-0.784206	-0.69965	-0.626226	0.866019	0.698096	1.34081	0.22824	1.03562	0.197469	1.43462	-1.24809
Dleu2	-0.471348	0.700927	1.1321	0.0460542	-1.33885	-1.54395	-0.51304	-1.4378	0.469633	1.56057	0.181851	1.64529	0.444009	-0.158323	-0.915627	0.198503
Ufm1	-0.704445	0.50324	1.06091	-0.0672995	-1.21252	-0.862836	-1.35711	-0.552896	1.4084	1.4806	1.49405	0.0218392	0.208391	0.363208	-0.351364	-1.43216
Erg28	-1.03067	0.397862	0.881205	-0.061908	-1.61083	-1.64518	-0.603351	-0.442573	1.06707	1.25298	1.64893	0.356338	0.703684	0.182631	-0.0717014	-1.02447
Rpia	0.959139	-0.509288	-0.0215682	0.952471	-1.04972	-1.07375	-1.47637	-0.681376	1.91106	-0.0348726	0.933781	1.50559	-0.0920379	-0.588317	-0.913984	0.179245
Cept1	-1.33074	0.259502	1.22117	-0.840073	-0.799196	-1.62083	-0.59365	-0.542008	1.19027	1.29032	1.42615	0.17234	0.0542187	1.11264	-0.788608	-0.211508
Septin7	-1.51136	-0.537818	1.312	-1.17886	-1.24361	-1.21945	0.0580336	-0.891788	0.731357	1.07378	1.23802	0.601226	-0.0801247	1.35155	0.257982	0.0390686
Nqo1	-0.655853	-1.03622	0.19972	0.422071	-1.46365	-1.07237	-0.710243	-0.889153	1.05871	0.763395	1.22338	-0.246485	1.00654	-0.0974673	2.03055	-0.532924
Sub1	-1.71119	-1.05059	0.547356	-0.475811	-1.09354	-1.02515	-0.377315	-0.0796084	1.18974	1.84207	1.31642	0.458827	0.192762	0.739109	0.310759	-0.783853
Nup107	-2.09675	-0.386894	0.392774	-1.18233	-0.696548	-1.26881	-0.168605	-0.606126	0.754781	1.30966	0.744342	0.525283	1.39229	0.931656	0.639421	-0.284151
Atad1	-1.77617	0.268021	1.38478	-0.791277	-1.11824	-1.05303	-0.577531	0.0283674	1.24244	1.38011	1.13444	0.503592	0.336025	0.35751	-0.192402	-1.12664
Traj27	-0.430222	0.220107	1.4801	0.508002	-2.4372	-1.05394	-0.68815	-0.98315	0.636123	1.37965	0.620293	0.891305	-0.065599	0.368086	0.0015731	-0.446975
Cd3d	-0.910406	-0.356311	1.06084	0.270614	-2.10619	-0.926734	-0.970556	-0.581904	1.14095	1.52964	1.25198	0.147351	0.465125	0.566677	0.117567	-0.698641
Cables1	-0.939397	-0.17495	0.62606	-0.656561	-0.783701	-1.74753	-0.776063	-0.898268	0.273222	0.864307	1.23857	2.3414	-0.211363	0.119787	0.479176	0.245318
Haao	0.0380757	-0.325674	-0.653934	0.655502	-1.03839	-1.14472	-0.957684	-0.0690254	0.718581	1.35339	1.91928	0.546278	0.429027	-0.240749	0.688124	-1.91808
Zyg11b	0.898476	-0.00360793	-0.0177652	0.911358	-1.66122	-1.36653	-1.15299	-0.0309647	1.2201	1.06013	1.32111	0.49653	0.331867	-1.21804	0.274902	-1.06337
Mlx	-1.07341	0.289989	1.58975	-0.472318	-1.57148	-1.12549	-0.757082	-0.642904	1.37443	0.830029	1.566	0.0210413	0.352144	0.659732	-0.238071	-0.802362
Usp40	-0.603601	0.349503	1.11857	1.14831	-1.86565	-1.02062	-1.26312	-0.271131	1.24354	1.00149	0.803331	0.36035	0.202325	0.696807	-1.16929	-0.730824
Chmp5	-0.683967	0.610654	0.785533	1.02143	-1.09891	-1.02777	-1.34283	-0.449633	1.59954	1.55836	0.871958	0.058828	0.310186	-0.0367552	-1.16726	-1.00934
Cggbp1	-0.467762	0.51696	0.825587	-0.681955	0.109234	-1.33355	-1.22234	-1.30846	1.27605	1.55756	0.696804	1.34674	-0.691511	0.295262	-1.17694	0.258325
Zfp459	-0.609779	0.456491	1.16944	0.461736	-0.650411	-1.41185	-0.596378	-1.22447	1.80806	1.14616	0.329606	0.55953	0.492984	0.307259	-0.518948	-1.71942
Rnf34	-1.11666	0.31329	0.686071	-0.0583803	-1.46935	-1.41728	-1.0954	-0.443661	1.25377	1.1868	1.75601	-0.00778357	0.894731	0.33453	-0.0169272	-0.799761
Zfp113	-0.291986	0.867804	-0.123226	0.414113	-1.61455	-0.625504	-2.2843	-0.781373	0.642975	1.06197	1.16968	0.280455	1.04075	0.413991	0.582158	-0.752958
Chid1	-1.41759	0.477337	0.798028	1.40621	-1.19164	-0.866828	-1.48056	-0.172945	1.48801	0.530029	1.11584	0.669739	0.281895	0.0828403	-0.854131	-0.866239
Sp1	-0.798311	0.665542	0.651679	-1.24769	-1.55899	-0.65527	-1.33548	-0.885156	0.547541	1.50465	0.32992	0.635163	1.82257	0.300736	-0.0956607	0.118759
Rida	-0.949199	-0.703792	1.32403	-0.564311	-1.27327	-0.987001	-0.425855	-0.182537	1.08388	1.953	1.12169	0.444409	0.644139	0.0357048	-0.166839	-1.35404
Bcl2l11	-1.69753	-1.33219	1.34817	-1.59166	-0.187057	-0.809475	-0.120883	-0.385327	0.72841	0.397391	0.790055	1.07826	-0.666222	0.433267	1.04479	0.970001
Prim1	-1.62139	-0.59523	0.81318	-0.769868	-1.57969	-1.33795	-0.28652	-0.1341	0.765393	1.37713	1.00685	1.03772	0.264402	0.725331	0.926399	-0.591658
Zfp873	-0.342985	-0.104452	0.802115	-0.303201	-1.25516	-1.79938	-0.146761	-0.913663	1.07203	1.78696	1.66079	0.251812	0.393656	-0.00558986	-0.0252611	-1.07091
Armt1	-2.01028	0.0273481	0.209534	-0.373092	-1.06035	-1.20199	-0.287009	-0.198336	0.764962	1.59767	1.38589	0.698738	0.965834	0.829068	-0.607829	-0.740152
Kpna2	-1.21262	-0.131838	1.68465	0.0480965	-1.43315	-1.43474	-0.376473	-0.561202	0.630751	1.48759	1.33101	0.276398	0.311256	0.620104	-0.176064	-1.06376
Gmfb	-0.816958	0.450905	1.42336	0.285816	-0.725621	-1.45935	-1.05701	-0.453178	1.2348	1.58128	1.04312	0.0673326	0.579238	0.111347	-1.20914	-1.05594
Cep55	-0.522911	-0.249349	2.22298	-0.673161	-0.740593	-1.96666	-0.779335	-0.759162	0.226423	1.26612	0.652743	0.966937	0.198749	-0.102777	0.664065	-0.404067
Tpx2	-1.27986	-0.679629	1.37961	-0.746609	-1.05789	-1.44158	-0.328727	-1.01634	0.019038	1.43349	0.943452	0.770626	0.600601	0.643464	1.24561	-0.485237
Cenpc1	-1.29804	0.238647	1.03316	-0.603785	-1.2736	-1.57693	-0.106728	-0.53034	1.09622	1.62564	1.36336	0.510657	0.0187031	0.50005	0.0987404	-1.09575
Abcg3	-0.977796	0.38804	-0.78663	0.131141	-0.810986	-1.47028	-1.83256	-0.146703	1.75127	0.981637	1.16033	0.321908	1.17399	0.382262	-0.0381869	-0.227442
Zfp605	0.113653	0.422363	0.0451476	1.56528	-0.560974	-1.71181	-1.77128	-0.549147	1.06242	1.2986	0.651937	0.205202	0.983499	-0.307519	-0.348819	-1.09855
Dbi	-0.833138	0.177442	1.25879	1.22992	-1.76656	-1.52127	-0.750508	-0.4462	0.651348	1.40391	1.16119	0.226738	0.202843	0.298719	-0.316309	-0.976913
Wdr1	-1.4243	-0.184817	1.19094	-1.28797	-1.44516	-1.09923	-0.144466	-0.66246	0.757489	0.828845	1.5716	0.541567	0.410047	0.99105	0.6597	-0.702833
Ms4a2	-1.511	0.526243	-0.441637	-0.28157	-0.454475	-0.913613	-0.616769	-0.924544	2.19933	0.708049	1.55967	-0.0353711	1.19265	-0.581928	-0.576935	0.151896
Zbtb4	0.467558	-0.376797	-1.47379	-0.134695	-1.38752	-0.231824	-0.787075	-1.31393	0.294605	1.13293	0.757951	0.920123	0.727764	0.300856	-0.88049	1.98433
Traj50	-0.78053	-0.0156632	-0.213922	-0.101435	-2.02159	-1.05454	-1.4001	-0.351461	0.931337	1.25692	0.985706	0.572759	1.19708	0.804621	-0.681213	0.872025
2900093K20Rik	0.328635	-0.04553	-0.299206	1.23994	-0.796249	-0.788922	-1.63722	-0.918809	1.78461	0.938983	0.225913	1.47881	-0.441826	0.667898	-0.98569	-0.751344
Nedd1	-1.79213	-0.375356	0.770575	-1.2308	-0.59115	-1.2693	-0.409329	-0.540518	1.15372	1.58499	0.628767	0.367643	0.837656	1.15837	0.427102	-0.720248
Ccnt2	-1.14107	0.385628	0.631194	-1.95498	-0.307104	-1.29948	-0.75772	-0.678922	0.837961	0.27871	1.24919	0.678932	0.615927	1.70471	-0.565723	0.32274
Mrfap1	-1.23898	-0.590776	1.02814	1.50527	-0.792076	-1.3165	-0.969817	-0.697179	1.08516	1.80894	0.262791	0.671653	-0.132051	0.445532	-0.886689	-0.183421
Nip7	-1.05267	0.730544	1.5467	0.146694	-1.43536	-1.71411	-0.42888	-0.865561	1.14	0.577849	1.57556	0.304274	0.405484	0.163741	-0.462189	-0.632076
Ppp6c	-1.31303	0.0738928	0.872649	-2.14931	-0.998557	-0.727054	-0.0820589	-0.40648	1.20499	0.433245	1.15683	0.671928	0.484269	0.865546	0.898597	-0.985452
Cfap97	-2.42972	0.202585	0.630139	-0.473506	-1.50716	-0.811395	-0.223346	-0.760786	0.819901	1.01191	0.763159	0.574731	0.980562	1.09657	0.280801	-0.154445
Fancb	-1.09493	-1.07052	1.66485	0.161328	-1.73369	-0.51316	-0.460818	-0.321624	1.29615	1.35976	0.696864	0.736525	-0.614333	-0.0843511	0.804682	-0.826725
B3galnt2	1.31571	0.433409	-0.0539136	0.502867	-0.659736	-1.35969	-1.77773	-0.457271	0.826328	1.4309	1.23491	0.734737	-0.279013	-0.357625	-1.47213	-0.0617558
Depdc1a	-0.544299	-0.39738	0.986036	-0.0501044	-0.731804	-2.56659	-0.699288	-0.940238	0.684654	1.30145	0.98592	0.652356	0.304305	0.642373	0.871977	-0.499371
Ift52	-0.15091	0.0546673	1.03332	-0.19583	-1.39244	-1.06701	-1.09717	-0.749375	0.819498	0.591089	1.76869	0.0893754	0.847882	-0.505804	1.37206	-1.41805
Cip2a	-1.07001	-0.442109	1.5484	-0.677866	-1.16522	-1.55534	0.143948	-0.706045	0.656727	1.43272	1.13249	1.03483	0.782941	-0.47328	0.238346	-0.880541
Zkscan6	-1.90861	-0.200549	0.599794	0.517985	-1.19111	-1.12511	-0.471221	-1.17158	1.60742	0.887882	1.04583	-0.0301667	0.945244	0.375543	0.730617	-0.611967
Zfp719	-1.13275	0.116063	0.74931	0.232285	-0.950442	-2.00404	-0.564814	-0.808715	0.700612	1.57777	1.49285	0.23112	0.66831	0.62735	0.105244	-1.04016
9530082P21Rik	-0.247436	-0.848579	-0.504134	0.766543	-1.0669	-0.742206	-0.144863	-1.85218	0.958325	2.18191	0.848891	1.08694	-0.410339	0.41449	0.109855	-0.550321
Pcgf2	-0.389219	-0.794211	-1.18748	0.3461	-0.732646	-0.69311	-1.11276	-0.276556	1.83946	1.04737	0.342601	1.8088	0.538756	0.589344	-1.35925	0.0327974
Cdc45	-1.55883	-0.90587	1.25582	-0.685489	-0.745305	-1.0953	-0.422766	-0.94612	-0.0024394	1.64942	1.02605	0.715787	0.172977	1.31752	0.743424	-0.518885
Ddi2	-1.5668	-0.673112	0.806734	-0.27121	-0.931539	-0.590863	-0.585004	0.171517	0.701967	1.45464	1.34062	0.768246	0.67787	1.14476	-1.31622	-1.13161
Selenoo	-0.96556	0.592256	-1.16501	0.359153	-1.11093	-0.707282	-0.580501	-0.749699	1.09945	2.16824	0.518961	0.857532	1.16926	0.125916	-0.789227	-0.822554
L3mbtl3	0.0143449	0.569082	-0.290284	0.920236	-1.15171	-1.40041	-0.936953	0.258081	1.3395	0.761219	1.46194	0.908165	-0.488075	0.347292	-1.91269	-0.399742
Gimap9	-0.963564	0.257531	0.23124	-0.175948	-1.39686	-1.45475	-0.780614	-0.250671	1.28021	2.15195	1.34959	0.183564	0.260578	0.132509	0.149149	-0.97391
Adprm	-1.2187	0.374943	0.0356921	0.210941	-1.25912	-1.1088	-1.40344	-0.0323059	1.65451	1.63129	1.40479	0.215395	0.660121	-0.0948953	-0.304049	-0.766378
Gng3	-0.66669	-0.682126	0.767828	-1.34588	-0.374842	-0.495007	-0.866296	-1.35757	0.543211	1.88752	1.17088	0.677941	0.256203	-0.434137	1.54242	-0.623461
Man2a1	0.144389	0.204675	0.8525	0.683125	-0.883617	-1.91438	-1.77183	-0.21756	0.986621	1.49932	1.18419	0.381504	-0.17755	0.408342	-0.379909	-0.999817
Prune1	-1.13908	0.594384	-0.339678	-0.211685	-0.30905	-0.737537	-1.28617	-0.514662	1.66077	1.7061	1.5472	0.171487	0.283126	0.355085	-0.27888	-1.50141
Mrps25	-0.948494	0.0207055	0.85074	0.760073	-1.04509	-1.18002	-0.880534	0.224245	1.37041	0.954595	0.999445	0.805639	-0.58795	1.12648	-1.67401	-0.796248
Spc25	-0.748555	-0.830574	0.750901	-1.46372	-0.643827	-0.767975	-0.354541	-1.54523	0.204715	0.997742	1.00368	1.80664	-0.254933	0.92481	1.12102	-0.200163
Gmppb	-1.62141	0.382912	1.20506	-0.957718	-1.1481	-1.19465	0.0076308	-1.24909	0.451922	1.10365	1.06796	1.01459	0.800748	0.569254	0.453815	-0.886573
Knop1	-0.598781	0.254672	0.221807	0.28469	-2.03324	-0.414146	-0.766579	-1.32999	0.605006	1.32122	1.59634	0.506178	1.21667	0.369802	-0.121792	-1.11186
Zfp52	-0.996824	-0.154151	1.45838	-0.577503	-1.24939	-1.82672	-0.411494	-0.910808	0.811883	1.26755	1.26206	-0.0662213	0.599947	1.1434	-0.045012	-0.305096
0610009B22Rik	-0.432144	-0.193689	1.63542	0.115243	-1.38783	-1.80733	-0.298886	-0.868362	0.832272	1.51232	1.13121	0.28786	-0.0664976	0.734373	-0.120969	-1.07298
Nucks1	-0.287264	-0.509098	1.58849	0.477025	-1.93775	-1.0067	-0.703356	-0.959729	0.922153	1.50968	1.20106	-0.163576	0.531139	-0.00588745	0.231861	-0.888058
Gm20756	-0.918174	0.679433	-0.558342	0.0712697	-0.665346	-0.866038	-0.863501	-0.870211	0.466455	2.77628	0.0814513	1.38602	-0.896335	0.139368	0.0751172	-0.037451
Slc35a5	-1.4109	1.00001	0.818732	0.281213	-0.284428	-1.36076	-0.674199	-1.10875	1.43788	1.50211	0.830291	0.135962	0.608566	0.237436	-1.28823	-0.724947
Calu	-1.51975	-0.00551346	0.961556	-1.09659	-1.19294	-1.65983	-0.317884	-0.200483	0.887327	1.27826	1.40763	0.522186	0.721868	0.623754	0.331118	-0.7407
Ostc	-1.32078	-0.0472637	1.94313	-0.772823	-1.43347	-1.36938	-0.168076	-0.457953	0.57131	1.07245	1.10561	0.676291	0.103686	0.843786	0.153344	-0.899864
Asb8	-0.905516	-0.289679	1.13212	0.00547797	-1.35574	-0.808303	-1.28791	-0.858804	1.36256	1.37534	1.21729	-0.396301	1.01946	0.370965	0.482205	-1.06317
Senp8	-1.03133	-0.0790008	0.618552	-0.359288	-2.12209	-1.00516	-0.147423	-1.36334	0.463942	1.50806	1.07167	1.09382	0.675778	-0.0803989	-0.0914168	0.847624
Ncaph	-1.18874	-0.676049	1.495	-0.766198	-0.78152	-1.46108	-0.277426	-0.503875	0.298254	1.21374	0.995102	0.483585	0.317232	0.91582	1.29167	-1.35551
4930525G20Rik	0.711953	0.167194	-1.24942	-0.868337	-0.728799	-1.2178	-1.21441	-1.22336	1.34623	0.725685	1.40037	0.962705	0.306025	-0.459927	1.27601	0.0658814
Suv39h1	-1.97611	-0.337577	0.483242	-1.04998	-1.19054	-1.13594	-0.117602	-0.409079	0.94535	0.823472	1.05787	0.364871	1.02236	1.42884	0.693955	-0.603135
C430002N11Rik	-1.70679	0.369424	0.511382	-0.699952	-1.4897	-1.28612	0.0933159	-1.10504	1.2042	0.615263	0.803904	0.775087	0.206547	-0.258262	1.68222	0.284519
Traj19	-0.762721	0.290739	1.08796	0.700147	-2.0317	-0.859885	-1.37257	-0.423048	0.131231	1.73515	0.863282	1.1843	0.0170706	0.356524	-0.515568	-0.400897
Nelfb	-0.175725	-0.853196	0.119405	2.12188	-0.29142	-1.19969	-0.973792	-0.345899	0.770444	1.59483	1.0147	0.497623	-0.164367	-0.46702	-0.0770849	-1.57069
Hpf1	0.88828	-1.22522	1.19469	0.83051	-0.754447	-0.762653	-1.45078	-0.577696	0.523303	1.46816	0.33557	1.5903	-0.568854	-0.517011	-1.1455	0.171356
Spic	0.0367905	0.338161	1.54008	0.686449	-0.542368	-0.212187	-1.41609	-1.44459	0.740465	0.661421	0.392731	1.16041	-0.375824	0.972876	-1.90716	-0.631173
Usp45	-1.01239	0.688263	0.134624	-0.256392	-0.29976	-1.924	-1.78336	-0.254086	1.19872	1.04313	1.20467	1.04772	0.769874	0.0702301	-0.819883	0.192644
Gorab	-2.207	-0.0127232	0.725107	0.117008	-0.464191	-0.835136	-0.931901	-0.75023	1.44424	1.35411	0.975028	-0.00132972	-0.276152	0.896665	0.847647	-0.881142
Hnrnpa3	0.393054	-0.243083	1.70806	0.17615	-1.54156	-1.708	-1.29631	-0.32536	1.05911	0.410332	1.09633	0.0715512	0.0267963	-0.230917	1.23275	-0.828917
Zfp982	-1.61168	0.625962	-0.300081	-1.00722	-1.21917	-1.29552	-0.91323	-0.304964	1.49659	0.727331	1.19583	0.756134	0.190402	0.924652	-0.296797	1.03175
Pif1	0.470245	-0.578966	1.90847	0.519573	-1.51326	-0.575131	-0.907727	-1.26348	0.341842	1.79586	1.16161	0.108199	-0.29517	-0.0585236	-0.360735	-0.752798
Virma	-1.33755	-0.104441	0.855571	-0.358891	-1.43066	-1.60375	-0.177198	-0.671023	1.07849	1.74577	0.799355	0.484591	0.509874	0.472449	0.773266	-1.03586
Ap1s2	-0.386776	-0.274026	1.48145	0.986412	-1.09612	-1.65452	-0.70882	-0.531027	0.716816	1.85981	0.35593	0.720713	-0.560757	0.660292	-0.408139	-1.16123
AI987944	-1.48105	0.473061	0.945922	-0.804035	-1.64085	-1.07356	-0.518969	-0.233369	1.08316	1.67384	1.50769	0.1965	0.379499	0.312449	-0.346879	-0.473406
3110009E18Rik	-0.564044	0.0305816	-0.136512	0.0742779	-1.54052	-0.801196	-1.69894	-0.743596	0.373677	2.20787	0.670974	0.808321	0.845973	1.0657	-0.126765	-0.465802
Nup155	-1.81654	-0.0263343	1.61432	-0.770955	-0.711648	-1.35708	-0.0982729	-0.504702	0.774524	1.29407	1.05609	0.420735	0.149697	0.813218	0.383201	-1.22032
Kcnab1	0.710988	1.1563	-0.703653	-0.0464675	-0.881011	-1.57024	-0.277457	-1.9292	1.23721	0.443677	0.734378	1.3939	0.788016	-0.849045	0.0486352	-0.25602
Ptpn4	-0.190034	0.410685	0.850881	0.180807	-0.853218	-0.900033	-1.16553	0.0957455	1.54902	1.66794	0.969021	0.238531	-0.134972	0.365386	-1.69635	-1.38787
Tatdn1	-0.467582	-0.513195	1.6668	0.669766	-0.596951	-1.66669	-0.703872	-1.1697	1.43842	1.04463	1.49354	-0.0756038	0.284561	-0.299653	-0.311395	-0.793065
Twsg1	-1.06388	-0.691857	0.671052	-1.4195	-1.47618	-1.03804	-0.0721332	-0.660865	0.160008	1.3789	0.87345	1.12986	-0.250127	1.68286	0.210569	0.565894
Cbl	-0.716016	1.05385	1.23473	0.305808	-1.5256	-0.530323	-1.7343	-0.361006	1.50167	1.17326	0.890761	0.278303	-0.452736	-1.04113	-0.368379	0.291108
Zfp790	-0.753655	0.376662	1.86959	0.214582	-1.13997	-1.12962	-0.363803	-0.585821	1.10181	1.21677	0.729904	-0.0128417	0.814959	0.335233	-1.09293	-1.58087
Traj34	0.14883	0.657101	1.29596	-0.109649	-1.21923	-0.99578	-1.82285	-0.101617	0.546822	1.63943	0.877052	0.616431	0.522444	0.135833	-1.42418	-0.766599
Neat1	1.69686	0.497233	-0.319526	-0.227392	-0.897901	-2.2942	-1.4466	-0.589824	0.385724	0.589495	1.07936	0.354867	-0.400073	1.0042	0.499043	0.0687359
Hat1	-1.87236	-0.528677	1.10605	-0.314668	-1.67046	-1.04225	-0.292683	-0.259845	0.575788	1.06889	1.0971	0.793513	0.558463	0.936326	0.74537	-0.900543
Txndc5	-0.379848	0.335519	-0.405918	0.196561	-0.418204	-1.53123	-0.922255	-0.385081	1.53998	2.02605	1.16972	0.148621	0.514396	-0.565241	0.259128	-1.58219
Eid1	0.632599	-0.565298	1.05967	1.86883	-1.51808	-0.461669	-0.577543	-1.49038	0.877763	1.26788	0.936365	-0.104564	-0.231399	-0.106844	-0.763488	-0.823847
Pdik1l	-1.22449	0.227552	1.03185	-0.885126	-0.640532	-1.22485	-0.167204	-2.06937	1.21665	1.0357	1.26051	0.587044	0.272796	0.808988	-0.37768	0.148181
Uprt	-1.78766	-0.707488	0.675952	-0.835349	-1.07629	-0.956702	-0.759061	0.522614	1.4099	1.29467	1.19498	1.06042	-0.0310914	0.536101	0.265629	-0.806617
Sptlc1	-1.50285	-0.502104	1.34703	-1.10942	-1.36943	-1.01964	-0.507322	-0.196656	0.605798	0.746611	1.31292	0.362306	0.795745	1.00813	0.964067	-0.935183
H2aj	1.20125	0.757969	-1.41246	0.866604	-0.949822	-0.489744	-1.28516	-1.6083	1.1347	0.374654	1.06912	1.03869	-1.01496	-0.131307	0.0536781	0.395079
Lsm6	-0.512313	0.0752068	1.34949	0.232744	-2.23557	-1.26438	-0.743998	-0.58139	0.648486	0.79877	1.17951	0.322543	0.758254	0.59472	0.608911	-1.231
Zfp882	-0.553368	0.073962	0.967875	0.415026	-1.43925	-0.970305	-0.304685	-1.37134	0.551744	1.24053	0.0542909	1.51185	0.807178	0.834958	-1.7633	-0.0551645
Snrpe	-0.109494	0.145337	1.96589	1.30927	-1.82893	-0.60347	-1.05561	-0.748718	0.974755	1.00444	0.334879	0.0282132	0.302427	-0.210327	-0.180671	-1.328
Dgcr8	-1.25941	-0.523721	0.406891	0.0447353	-0.978861	-1.40892	-1.14334	-0.766058	0.336171	1.72454	1.35729	0.0644351	1.08843	0.62328	1.09297	-0.658442
Mitd1	-1.06592	0.632806	0.0613016	1.16654	-1.78993	-1.37167	-0.444139	-0.540317	1.90013	1.03845	0.912344	0.370867	-0.178293	0.131463	-0.900314	0.0766832
Rtn3	-0.188111	-0.504227	1.20016	1.03753	-1.50738	-0.771193	-0.11126	-0.832341	0.623731	1.80682	1.05834	0.672796	-1.11005	0.519812	-0.726192	-1.16844
H2-T24	-1.67305	1.21473	-0.170145	0.181388	-1.19624	-1.36734	-0.87912	0.0684699	1.33393	1.43335	0.9353	0.333516	0.707756	-0.135732	-1.07772	0.290908
Hmgb2	1.02346	0.979778	0.414096	-1.84454	-0.780028	-0.872356	-1.49841	-0.581154	0.553073	0.0115429	0.671535	1.48599	0.0762053	-0.0744014	1.31194	-0.876744
Esyt2	-0.245227	0.506313	-1.61053	-0.30902	-1.32238	-0.775693	-1.719	0.0490086	1.43158	1.6953	0.918896	0.547737	0.461247	0.45459	-0.354299	0.271471
1810037I17Rik	-0.345208	0.0378445	1.23056	1.80243	-1.1132	-1.18006	-1.21573	-0.176327	1.31185	1.29493	0.557886	0.0708563	-0.140961	-0.0205529	-1.00229	-1.11203
Mnd1	-0.503586	-1.50661	0.292871	0.22896	-0.907732	-0.170089	-0.694821	-1.79741	0.798741	0.984064	1.44109	1.17926	-0.883645	1.37846	0.033563	0.126874
Zfp182	-0.680772	1.20425	1.39188	1.16188	-1.13647	-1.65482	-1.04711	-0.372219	0.920799	1.27183	0.409225	0.0917192	0.534733	-0.513815	-0.575092	-1.00602
Psph	-0.568415	0.188365	0.626446	-0.176404	-1.37749	-1.50506	-1.13427	0.139742	1.15213	1.32877	1.53765	0.289811	0.137537	0.742369	0.226965	-1.60815
Dhfr	-1.45208	-0.766167	1.2894	-0.502279	-1.52954	-1.06452	-0.217762	-0.654084	0.529978	1.73254	0.355552	0.860079	0.67599	0.772262	0.772455	-0.801828
Rad51ap1	-1.2095	-1.1002	1.52796	-0.785122	-1.51744	-0.795429	-0.146842	-0.797569	0.150518	1.65812	0.840695	1.03083	0.342135	0.527315	0.773024	-0.498489
Gm2237	0.367026	-0.262634	0.841735	0.224599	-1.51971	-1.73728	-1.72035	-0.1314	0.19266	1.14736	1.14392	0.528269	0.89039	-1.10736	0.32681	0.815968
Edem3	-0.499926	1.02433	0.892579	0.118537	-0.326511	-1.07923	-0.827243	-0.0248689	1.13847	1.41883	1.00355	0.358043	0.62464	-0.570347	-2.12028	-1.13057
Anxa2	-0.987439	-0.946652	0.958835	-0.365758	-1.20178	-1.06268	0.303639	-0.724439	0.653181	1.65914	1.69325	0.739335	-0.374573	0.839625	0.0189501	-1.20265
Rab3ip	-0.626379	0.190089	-0.84298	-0.483085	-1.31222	-0.363643	-0.984185	-0.447663	0.992418	1.57105	2.32819	0.555797	0.552615	-0.555847	0.279792	-0.853947
Obi1	-0.856654	-0.46791	0.928281	-0.22971	-1.52709	-1.08062	-0.411638	-1.07976	0.754848	0.549426	1.45734	0.0283879	1.41524	1.43376	0.185392	-1.09929
Rps6ka2	-0.387299	-0.700069	1.39655	-0.0163776	-0.87517	-0.569271	-1.67023	-0.590046	1.00973	0.322205	0.665067	1.86055	-1.22006	1.15626	-0.5485	0.166666
Pdia6	-2.18056	-0.0389993	0.744482	-0.311538	-1.07862	-1.29997	-0.240381	-0.488067	0.348763	0.445321	1.01453	1.22361	0.0562405	1.86622	-0.263714	0.202684
Papss1	-1.45251	-0.393807	1.41176	-1.07031	-0.893318	-0.234394	-0.444781	-0.449073	1.02779	1.00242	0.945365	0.867096	0.964513	-0.277782	0.748876	-1.75185
Dhx9	-0.157137	0.0568928	0.887188	0.328629	-1.93062	-1.33416	-1.81761	-0.0429168	0.962465	1.20352	1.17551	0.199973	0.665323	0.115229	0.537697	-0.849983
Fam186b	-0.0478291	-0.0884379	-0.524628	0.935564	-1.3567	-1.53633	-0.43359	-1.54316	-0.0150795	0.829574	1.65941	1.59912	0.832723	0.245295	0.0063756	-0.562319
Zfp146	-1.09739	0.234554	0.43216	-0.993998	-1.46481	-1.07115	-1.11497	-0.0476137	0.922237	0.223096	0.921124	0.595368	2.12031	0.915419	0.174151	-0.748484
Pfkp	-1.41932	0.0723328	0.504369	-0.577004	-1.60845	-1.73895	-0.268597	-0.15469	0.813563	1.53554	1.52048	0.719715	-0.125241	0.896846	-0.0565296	-0.114071
Ptgr2	-1.4334	-0.581356	1.37707	-0.230216	-1.04974	-0.9703	-0.558711	-0.317789	1.29902	1.89982	1.20949	0.0718074	0.656715	-0.341815	-0.0924955	-0.938093
Efr3a	0.377685	0.0174583	0.655687	1.41738	-1.74419	-0.472491	-1.01429	-0.583044	0.639024	1.66861	1.39328	0.166164	-0.244114	-0.546779	-0.245947	-1.48442
Tmem87a	-1.23044	1.12918	0.426574	0.53592	-1.73149	-0.711768	-1.62139	-0.181344	1.35677	1.22586	1.04314	0.127853	0.777815	-0.189698	-0.359285	-0.597688
Cox7c	-0.455342	0.304603	2.05055	1.06641	-1.57697	-0.653246	-1.30805	-0.507184	1.41163	1.02125	0.110919	0.337136	0.0167923	-0.356113	-0.488194	-0.974181
Mrpl27	0.583913	0.277624	-0.0437598	-1.85027	-1.09639	-0.996039	-0.761048	-0.140785	1.32997	0.833073	0.51671	0.505261	0.799402	-0.025668	1.57287	-1.50487
Gatad1	-0.379657	-0.264048	0.781389	-0.161937	-0.974862	-1.54661	-0.577239	-0.468225	1.34588	1.82554	1.34478	0.0153818	0.105538	1.04159	-0.927496	-1.16001
Kbtbd4	-1.81208	0.384669	1.08228	-0.638314	-0.902314	-1.20525	-1.08839	-0.38777	1.63104	0.718341	1.0848	-0.10708	0.691924	1.12423	-0.527528	-0.048558
A330040F15Rik	0.487811	0.610062	0.603842	0.253319	-0.180852	-0.762802	-1.68949	-1.49943	0.948353	1.45202	0.214952	1.07429	0.368473	-0.143438	0.220162	-1.95728
Pola1	-2.02822	0.179799	0.213582	-0.126114	-0.991971	-0.509397	-1.14475	-0.178569	1.7386	0.96248	1.12051	0.162516	1.14169	0.634199	-0.0484895	-1.12587
Plin2	-1.83385	-0.538863	0.138078	0.777706	-0.842466	-1.27502	0.000633556	-0.337265	1.19509	1.61745	1.53919	0.268178	-0.336307	0.896855	-0.454389	-0.815017
Gtf2i	-0.429146	0.334983	-1.04793	-2.76846	-0.227722	-0.457252	-0.679972	0.100161	0.871755	0.249501	1.23372	1.3254	0.279672	0.0201245	0.993808	0.201351
Rbm12b1	-0.615974	0.804873	-0.106577	0.580058	-0.822079	-1.57492	-0.797261	0.0240397	0.691643	1.08551	1.68872	0.463741	-0.376119	0.80122	-2.06802	0.221142
Eya3	-1.75755	0.392903	1.34528	-0.225365	-1.18531	-1.10837	-0.823193	-0.216285	0.860774	1.4807	1.53141	-0.00718895	-0.033823	0.812631	-0.412482	-0.654125
Dnm3	1.30695	0.432171	-0.177674	-1.15414	-1.41535	-1.32889	-0.186289	-1.35219	1.26933	1.66439	0.97895	0.419525	0.137207	-0.314831	-0.606796	0.327636
Sdc3	-1.2416	0.592393	-1.79976	-0.984221	-0.920943	0.0511852	-0.489761	-0.611261	1.25775	0.439901	0.686405	1.14025	0.715239	0.019784	-0.594205	1.73884
Zpbp2	0.234047	-0.993629	-0.546286	-0.112231	-1.21315	-0.741807	-0.389075	-0.626415	0.635972	1.48567	2.40643	0.734861	0.201771	-1.29841	0.551138	-0.328884
Pdcd1	-1.10499	-0.480835	2.16183	-0.808917	-1.5289	-0.994337	-0.0176537	-1.28597	0.38699	0.78763	0.524342	0.411036	-0.0638377	1.33937	0.323537	0.350704
Adam17	-1.96842	0.132901	1.08234	-0.796174	-1.1867	-1.33632	-0.124477	-0.120878	1.10646	1.1559	1.34144	0.413648	0.462757	0.716763	0.0255929	-0.904816
Dusp19	-1.7385	0.528911	0.380484	0.434473	-1.59864	-0.608334	-0.917867	-0.0826565	1.77573	1.45595	0.726843	0.616279	0.303462	0.148835	-1.08577	-0.339206
Atp5j	-0.651643	-0.0270054	1.86752	0.150759	-1.86601	-1.1247	-0.571228	-0.459876	1.11017	1.63614	0.71453	0.174846	0.209977	0.0992395	-0.142568	-1.12014
Tmem177	-2.20621	-0.404633	-0.553556	0.561605	-1.47933	-0.889737	-0.857916	0.102698	1.06677	0.922856	1.35262	0.4921	1.04389	0.583436	0.349211	-0.0838012
Clspn	-0.69204	-0.770704	1.33467	-0.270405	-1.74653	-1.11139	-0.316815	-0.917288	-0.0224275	1.80519	0.568782	0.987198	0.112619	0.671251	1.12125	-0.753369
Vwc2	-0.643019	-0.161189	0.0952708	-0.209341	-1.04572	-0.551052	-0.945573	-0.558426	0.903053	0.385095	1.32293	2.92767	-0.253285	-0.526066	-0.323346	-0.416999
Rpl7a-ps7	-0.287548	0.46094	0.926158	0.867217	-1.58963	-1.04499	-0.690513	-1.03057	1.29471	-0.138219	0.594229	1.43081	0.248005	-1.66432	0.950426	-0.326708
Msmo1	-0.944869	0.662544	-1.23648	0.057521	-0.148196	-0.928497	-0.83176	-0.258618	0.651229	1.74416	1.36111	0.359537	1.76736	-1.11163	-0.698618	-0.444797
Acyp1	-1.02861	0.78608	0.424087	0.510305	-2.09059	-0.163157	-1.54525	-0.966256	1.20169	0.589199	1.03097	0.593384	1.21595	0.211187	-0.649188	-0.119802
Gca	-1.57028	-0.0394652	0.491578	-1.13795	-0.739847	-0.689253	0.0737188	-1.61985	1.34784	0.76944	1.63071	0.591298	-0.291422	0.393402	-0.434101	1.22419
Gm5141	-1.05477	1.10456	0.750056	0.568495	-1.85329	-0.354687	-0.57167	-1.7847	0.947221	1.69126	0.746201	0.168538	-0.0172625	0.346487	-0.271135	-0.415303
Gm10177	-0.685994	0.0824501	0.828021	1.47417	-1.4605	-0.808225	-0.481622	-0.79933	1.92142	0.397017	0.951333	0.565619	0.257771	0.143273	-1.18382	-1.20159
Cenpn	-1.20697	-0.663601	1.4259	-0.722509	-1.0997	-1.37504	-0.264746	-0.532112	0.398801	0.725031	1.23753	0.408417	0.439018	0.93728	1.48748	-1.19478
Mbd4	-1.36004	-0.233257	0.73429	-0.591069	-0.80004	-1.86448	-0.340835	-0.272341	0.972372	1.66753	0.520476	1.00593	0.670012	1.23048	-0.796375	-0.542656
Lyrm2	-1.32065	-0.155024	1.13234	-0.495904	-1.8771	-0.829426	-1.05203	-0.577212	1.44444	1.01329	0.481746	-0.00385302	1.1646	0.56268	0.928019	-0.415911
Vrk2	-1.17662	0.207845	-0.0918566	-0.585196	-0.834097	-0.779182	-1.28368	-0.972627	1.64911	1.37739	1.00984	-0.312661	1.02494	-0.324711	1.50463	-0.413121
Sapcd2	0.505156	-1.48562	0.0821384	1.33149	-0.838728	-1.07741	-0.520503	-1.7201	1.1535	0.104007	0.501661	1.93589	-0.175899	-0.191694	-0.0997399	0.495852
Actr2	-1.26704	-0.118928	0.62281	-1.88208	-0.791693	-1.32046	-0.55254	-0.0933235	1.24116	1.05669	1.10233	0.120151	1.04913	0.980687	0.561412	-0.708301
Diaph3	-0.963918	-0.377567	2.17635	-0.213174	-0.623058	-0.202868	-0.756755	-1.36468	-0.0298317	1.24824	1.21349	1.23334	-1.04108	0.214899	0.226778	-0.740154
Zfp251	1.41935	0.132774	-1.05223	-0.402961	-0.984789	-0.612996	-1.1299	-1.44683	0.105337	0.391808	1.0187	1.99713	0.291058	-0.901335	0.907199	0.267681
Stom	-0.647248	-0.21831	-0.769434	0.701791	-1.15097	-0.239009	-1.64327	-0.872902	1.22276	0.953291	1.23473	-0.315393	2.08596	-0.283295	0.238564	-0.297262
Cbfb	0.556089	0.134767	1.01878	-0.0107151	-0.749289	-1.66297	-0.698785	-1.34018	1.45604	1.86529	-0.01036	0.704598	-1.27523	0.339743	0.0930147	-0.420795
Snx32	-0.189411	1.05452	0.759566	-1.39294	-1.60348	-1.30683	-0.450642	-1.01368	0.870869	0.894976	1.98876	0.0244337	0.339562	0.143948	0.229157	-0.348814
Malat1	-0.124186	0.308317	-0.196712	2.51272	-1.3813	-0.878007	-1.57924	-0.500325	1.34627	0.724587	0.200834	-0.0858255	0.0349407	-0.740445	-0.0605803	0.41895
Uevld	-1.40695	-0.772032	2.03583	-0.580364	-0.314386	-1.3625	-0.404822	-1.03568	0.902298	0.995937	0.843324	-0.0666997	0.219427	1.37993	0.0861228	-0.519434
Cit	-0.972339	-0.758601	1.2687	-0.964729	-1.12287	-1.72444	-0.329662	-0.406996	-0.0134607	1.4228	0.902865	1.16303	-0.0717202	1.03188	0.9956	-0.420054
C1galt1	-0.292704	0.251161	0.861969	-0.158474	-1.05941	-0.0650931	-1.32223	-1.54273	0.365247	0.857649	0.946678	2.07981	0.461556	0.658993	-0.97408	-1.06833
Nono	-1.9099	-0.151934	0.804234	-0.726318	-1.42327	-1.24081	-0.38299	-0.120063	0.776577	1.29008	1.42697	0.246074	0.648931	1.1081	0.248795	-0.594481
Sgo2a	0.131183	-0.341598	1.37369	0.0222329	-1.9492	-0.939442	-0.682489	-0.234055	0.648829	1.71217	0.29358	1.47611	-0.255904	0.424261	-0.33824	-1.34112
Zfp160	-1.13774	0.525073	1.38603	0.988706	-1.86654	-1.16303	-0.278235	-0.523389	1.27146	1.11028	0.566719	0.280688	0.488478	0.233443	-1.06348	-0.818469
Hnrnpf	-1.67138	0.236655	-0.0643427	-1.11116	-1.05551	-1.17177	-0.814391	-0.0128875	1.38158	1.0277	1.51244	0.0980808	1.09566	1.03146	0.00229134	-0.484436
Anapc15	-1.09222	-0.851457	0.351519	-0.565344	-1.16494	-1.68693	-0.764018	-0.179096	0.601849	1.67915	1.1761	0.434922	0.84713	0.913434	1.00704	-0.707136
Fam120c	0.384228	-0.140713	-0.613626	0.792986	-0.835637	-0.625024	-0.792948	-1.59915	1.60552	2.09929	-0.0541888	1.10509	0.445109	-0.786289	-0.347037	-0.637612
Slx4ip	-0.968213	0.484849	0.726377	1.17856	-1.85187	-0.485931	-1.16733	-1.41534	1.03665	0.562075	0.704958	-0.258367	1.37996	0.557435	0.302646	-0.786465
Ap5m1	-1.43812	0.651826	0.335461	-0.288655	-1.18918	-1.15032	-0.971681	-0.350567	1.60673	0.990053	1.66813	-0.209924	0.854493	0.504501	0.0506886	-1.06343
Btla	-1.57479	-0.46885	1.81458	-1.34267	-1.48216	-0.828869	0.0353529	-0.827526	0.491366	0.374778	0.967502	0.609352	0.182532	1.26526	0.436721	0.347418
3300002I08Rik	-0.920224	1.02358	1.54171	0.91338	-0.702077	-1.35985	-0.986675	-1.20193	0.182115	0.855982	0.805935	-0.254541	-0.00677558	0.457587	1.12662	-1.47484
Gabpb2	0.617808	0.68196	-0.113642	1.1944	-1.01498	-1.53108	-1.9956	-0.143537	1.09249	1.03663	0.937093	0.0211346	0.773961	-0.335397	-0.00547112	-1.21575
Adal	0.950718	0.352608	-0.508422	0.509979	-0.563216	0.053776	-1.73144	-1.76941	1.29796	0.861214	0.887097	1.10692	-0.794133	-0.544526	-0.958078	0.848961
Evi2	0.794899	0.57845	-0.519203	-0.236403	-0.311643	-1.58785	-1.92663	-0.604596	1.23019	1.72968	0.575382	0.303647	1.24332	-0.398477	-0.441756	-0.428997
Klhl28	-0.979499	0.375204	1.29309	0.16711	-0.40545	-1.77817	-1.43027	-0.105559	1.35239	1.34845	1.09407	0.287552	0.275174	0.345203	-0.878655	-0.960639
Agpat4	-0.626948	-0.298775	0.213461	0.518189	-0.781136	-1.79798	-1.01862	-0.349754	1.13217	1.86584	1.34999	-0.129644	0.333167	0.803174	0.137189	-1.35033
Lamtor4	0.228	0.20263	0.400007	1.52418	-2.12274	-1.18798	-1.5671	-0.204698	0.943117	0.943963	0.768037	0.00833892	0.686536	0.30068	0.108874	-1.03185
Psma3	-1.45936	-0.102427	0.871549	-0.663063	-1.85822	-1.28967	-0.786927	-0.071232	1.35494	1.21844	1.12022	0.225519	0.443005	0.910581	0.407042	-0.320392
Trim56	1.26136	0.848316	-0.515489	2.13515	-0.411679	-1.18776	-1.15385	-1.02981	0.830045	0.657525	-0.251338	0.798482	-0.337735	-0.657731	-1.21326	0.227784
Abracl	-0.463508	0.294635	1.11209	0.733943	-1.46664	-1.16319	-1.0139	0.0482437	1.32811	1.47366	1.25536	-0.047729	-0.13211	-0.507689	0.153698	-1.60498
Elmod2	-0.9924	0.128136	0.558281	0.45079	-0.372209	-1.12634	-1.31265	-0.189369	1.49394	1.53716	1.432	-0.00829747	0.849003	-0.139758	-0.788176	-1.52012
Usp33	-0.96167	0.063371	-0.232159	0.415687	-0.622282	-0.729596	-2.14618	-1.15542	0.376872	0.717851	0.33575	0.683534	1.57712	-0.00443682	-0.119794	1.80135
Lsm11	1.45933	1.13987	-0.996312	0.314214	-1.02479	-1.65495	-1.68848	-0.102769	1.48192	0.771465	0.620854	0.0518859	0.414827	0.00814018	-0.681661	-0.113555
Litaf	-1.50111	-0.943984	1.3424	-1.83081	-1.22567	-0.763852	0.201895	-0.334996	0.529137	0.849083	1.11037	0.738187	0.0525063	1.2361	0.330766	0.209974
Atxn3	-0.389865	1.18167	0.16337	-0.491635	-0.217416	-1.58943	-1.50138	-0.432004	1.6308	1.85037	0.410407	0.927432	0.105437	-0.353323	-0.85127	-0.443164
Tmem62	0.0354151	0.40492	0.57831	0.764732	-1.41265	-0.146742	-0.572116	-0.731579	1.38898	0.638176	1.35891	0.353283	0.765372	-0.428809	-0.640887	-2.35531
Casp1	-0.952757	0.229091	0.930355	0.412343	-1.71732	-1.79081	-0.928734	-0.0293624	1.28742	1.60941	0.981782	0.141408	-0.0787216	0.563637	-0.00266773	-0.655071
Zfp235	-0.096305	1.13415	0.64517	-1.24993	-1.08581	-1.21313	0.0282928	-2.18801	0.680041	1.05477	0.842872	0.908881	0.0455176	0.758034	-0.663211	0.398681
Prmt9	-0.513284	0.575763	0.767498	2.50321	-0.997609	-1.0068	-1.50376	-0.67538	1.1269	0.155429	0.572882	0.375388	0.28177	-0.550097	-0.729587	-0.382326
2700099C18Rik	-0.232471	-1.11053	0.242596	-0.875273	-0.943264	-1.53425	-0.599921	0.0936921	0.452996	1.60316	0.844142	1.084	0.185404	0.64197	1.51524	-1.36747
Rnf7	-0.479028	-0.0690021	1.13888	-0.559091	-1.45952	-1.02567	-0.602374	-1.14115	1.37719	0.25678	1.23568	0.186393	-0.087124	0.500231	1.82369	-1.09589
Peak1	-0.784114	0.912527	0.73935	-0.53523	-1.26121	-2.20996	-0.653099	-0.326777	1.34305	1.1547	1.48386	0.152069	0.143854	0.339746	-0.0385766	-0.460197
Shcbp1	-0.679976	-0.529281	1.33993	0.113202	-1.92456	-1.45113	-0.0816166	-1.12722	-0.034087	1.21276	1.23035	0.552485	0.464156	0.808611	0.826626	-0.720237
Spag5	-0.990862	0.0377241	1.64122	-0.654663	-1.12661	-1.6132	-0.373678	-0.738731	-0.262093	1.33367	0.888031	0.627257	0.511948	0.522541	1.27208	-1.07463
Ost4	0.0349999	0.505079	0.673573	-0.413075	-2.13158	-1.09248	-1.2428	-0.287512	2.10645	0.898034	0.470955	0.58897	0.744227	-0.157897	-0.5945	-0.102451
6330418K02Rik	-1.31426	-0.456067	0.127361	-0.393313	-0.772602	-1.16386	-0.0477312	-1.0614	0.971518	1.95371	0.367519	1.27093	0.860955	1.0348	-0.168482	-1.20909
1700066B19Rik	-0.912443	-1.27966	-0.567041	0.424239	-1.33806	-0.257619	0.00328368	-1.28262	0.31098	1.18455	1.05406	1.75781	-0.49372	0.789297	1.24547	-0.638544
4930522L14Rik	-0.996898	0.606187	0.693172	1.45775	-1.2192	-1.68782	-0.959353	-0.503701	0.16307	1.20439	1.59136	0.0181243	0.692289	0.168628	-0.258783	-0.969218
Ankib1	1.34362	0.141083	-1.52926	-0.218143	-1.44116	-1.35576	-0.774935	0.048382	0.97709	0.875047	1.20036	1.23281	-0.845173	0.744044	0.149162	-0.54717
Brk1	-0.321972	0.647615	1.36588	0.795541	-1.84183	-0.794899	-1.46253	-0.117381	0.932081	1.10944	0.752933	0.11211	0.588018	0.0302289	-0.134654	-1.66058
Ripor2	-1.34004	-0.630689	-0.0554772	-2.10448	-0.152125	-0.496817	-0.693818	-0.373827	0.787808	1.1507	1.22662	0.0285554	0.973585	1.27822	1.02882	-0.627027
Traj38	-0.882736	1.07532	0.156286	-0.572171	-1.07123	-1.24787	-1.23777	-0.1065	-0.0370166	1.62855	1.53412	0.357033	0.529713	1.38201	-0.716477	-0.791262
Eif4a2	-2.16235	0.726059	0.145408	0.0601965	-0.950497	-0.705607	-1.29167	-0.234679	1.87575	0.902159	0.855084	0.0643457	0.60184	0.814741	-0.743021	0.0422379
Sla	-1.48259	-0.247306	1.62957	-1.12454	-1.30455	-1.64629	0.0206943	-0.552438	0.765094	0.756319	1.05194	0.397073	0.0496462	1.1554	0.584112	-0.0521451
Zfp715	-2.06083	-0.0832326	1.39858	-0.774951	0.209095	-0.586101	-0.449111	-0.761153	1.33753	0.552416	1.35591	0.611344	-0.0906686	1.02474	-1.18768	-0.495897
Zfp638	-1.6826	0.0198592	0.574735	0.253818	-1.21808	-1.16272	-1.09149	0.0579661	1.80846	1.07541	1.16494	0.079365	0.36034	0.979793	-0.854017	-0.365791
Cst7	-1.5151	-0.52295	1.88076	-1.17467	-1.35228	-0.653554	0.303203	-0.423462	0.756844	0.929861	1.04811	0.818274	-0.692015	1.07918	-0.137452	-0.344755
Ints8	-0.300772	0.241715	0.102129	0.468227	-1.88632	-0.708717	-1.73946	-0.227572	1.53953	1.64981	0.584556	0.342157	0.081423	1.00161	-0.937084	-0.211239
Traj39	-0.676074	-0.668578	0.396536	-0.497638	-0.727772	-1.27461	-1.8651	-0.434552	0.856134	0.847945	1.99657	0.406517	0.0748745	1.48189	-0.132246	0.2161
Ssr3	-1.08319	1.00157	0.475646	-1.41776	-0.904842	-1.72885	-0.627168	-0.065569	1.04309	0.986872	1.60417	0.354424	0.693789	0.310369	0.325607	-0.968152
Rnf181	-0.649638	0.34292	0.399456	-1.6754	-1.30746	-1.32962	-1.18939	-0.175607	1.37337	0.279533	1.11638	0.147459	1.15008	1.23287	0.619724	-0.334681
Fbxo48	-0.264041	0.197044	0.971277	-0.696579	-0.160394	-0.508525	-2.18293	-0.801944	0.621342	1.21678	1.44713	0.706645	0.140602	0.890203	0.00383611	-1.58045
Tipin	-1.26839	-0.570304	0.685501	-0.245729	-1.19052	-0.864216	-0.228371	-0.692518	0.152744	1.32875	0.864685	0.448701	0.757782	1.69918	0.837196	-1.71448
1700066M21Rik	-0.400374	0.826969	0.4131	1.15542	-0.74342	-0.8685	-0.553107	-1.97989	1.45628	1.73811	0.686198	-0.137043	-0.207874	-0.389603	-1.12845	0.132189
Csnk1g3	-0.498591	0.24459	1.01785	1.44842	-2.09249	-0.383491	-0.705	-0.684459	0.250542	1.39275	0.96961	1.07629	-1.07383	-0.212955	-0.867752	0.118523
Toe1	-0.2574	-0.12074	0.977538	-0.992651	-0.571384	-0.61991	-0.470348	0.0876971	0.944699	1.48604	1.64138	0.283144	0.177713	0.0887938	-0.186977	-2.4676
Srcap	0.652284	-1.01442	0.73973	1.19465	-1.22252	-1.74923	-1.3826	0.112076	1.29257	1.22803	1.16119	0.264913	-0.354874	-0.540206	-0.238996	-0.142602
Zfp809	-1.05583	1.04104	1.03035	0.861352	-0.793672	-0.666918	-1.47761	-0.549701	1.6962	1.31253	0.815151	-0.245689	0.278137	-0.302753	-0.802117	-1.14047
Cd5l	0.175172	0.179339	1.65475	0.405143	-0.967636	-0.499334	-1.54303	-1.5533	1.02192	0.0448111	1.19519	0.832859	0.77098	0.360307	-0.98636	-1.09081
Zfp72	-1.44881	1.0113	0.191737	0.971654	-0.674338	-0.807979	0.0965756	-0.470459	1.83195	0.813715	0.300169	0.934167	0.103129	-0.241518	-2.04719	-0.564102
Sesn3	-1.20515	-0.600291	1.52517	0.956231	-1.33025	-1.31737	-0.991355	-0.31533	0.138824	0.590175	0.82311	0.266897	-0.868366	1.05267	-0.247957	1.523
Utp11	-0.593665	0.505975	1.84403	-0.551334	-1.50038	-1.36374	-0.430373	-0.433214	1.12563	0.983785	1.02056	-0.0541868	0.15284	1.10591	-1.04035	-0.771487
Cd3g	-1.54211	-0.438212	1.14753	-0.791571	-1.62362	-1.06028	-0.484199	-0.535045	0.892661	1.00524	0.939056	-0.246156	0.701922	1.57912	0.655341	-0.19967
Srsf3	-1.35254	0.218194	1.34803	0.348778	-1.41996	-1.17341	-0.903558	-0.137905	1.19365	1.41136	1.26454	-0.187868	-0.0878473	0.708917	-0.0506925	-1.17968
Mdp1	-1.64341	0.253987	1.69579	0.97593	-1.31635	-1.19726	-1.0138	-0.138621	1.12729	0.532399	0.914215	0.00136046	0.586199	0.591683	-0.39149	-0.977921
Taf1a	-1.21652	-0.234254	-0.303427	-0.0825133	-0.864821	-0.8678	-1.05154	-0.818052	1.68608	0.573853	2.0897	-0.171689	1.35236	0.639334	-0.272368	-0.45834
Etnk1	-0.197909	-0.282794	0.95145	-0.241883	-0.74883	-1.02936	-0.303731	-1.39602	-0.00301643	0.280734	0.545133	1.14698	-1.26842	2.44164	-0.649823	0.75585
Rsf1os1	0.820291	-0.381084	0.635077	-0.542883	-0.818024	-1.60864	-0.864433	-1.38561	0.573551	0.993837	0.946475	1.23462	1.60115	0.0785142	-0.177546	-1.1053
Mex3a	1.4725	0.25477	-0.129325	0.559456	-1.34335	-0.245656	-1.30873	-1.63576	1.54285	1.0577	0.775453	-0.239587	-0.161768	-1.27342	0.0632379	0.611633
Asf1b	-1.2863	-0.752682	1.21743	-1.02658	-1.19038	-1.44075	0.00730766	-0.486854	0.165854	1.21403	0.828455	0.748973	0.110953	1.56721	0.95024	-0.626903
Fastkd5	-0.944997	0.363519	1.51691	-0.309245	-1.60208	-1.23995	-0.566361	-0.110885	0.932552	1.68377	0.934092	0.176711	0.455071	0.653978	-1.04196	-0.901131
Srfbp1	-1.88009	-0.919257	1.42509	-1.26483	-0.595475	-0.487383	0.443503	-0.31879	0.679773	1.0178	1.13749	0.570532	-0.783118	1.45612	-0.497889	0.0165152
Napsa	-1.39443	-1.36391	0.225904	0.0537121	0.0632944	-0.00940351	-1.03962	-0.420564	0.995858	2.11786	1.23223	0.564326	0.609006	0.374718	-1.13931	-0.869677
Rrm1	-1.93742	-0.731515	1.16987	-0.99094	-1.32438	-0.727587	0.0810735	-0.589126	0.308003	1.1267	1.11509	0.490998	0.876563	1.10074	0.684681	-0.652761
Mtrex	-1.85629	-0.00478548	1.07985	-0.453571	-1.56753	-0.773466	-0.342023	-0.256115	1.28514	0.966834	1.29199	0.0763957	0.838601	0.917619	-0.14607	-1.05658
Traj11	-1.56712	0.348773	-0.110722	-0.332004	-0.822857	-0.896372	-0.658866	-0.732777	0.00987636	1.54738	1.10016	2.1382	1.03334	-0.743177	-0.123112	-0.190712
Ufsp2	-1.52366	0.282772	1.03567	-0.298788	-0.829064	-0.88852	-0.619263	-1.10394	0.83508	0.909905	1.24503	-0.332152	1.20445	1.55015	-0.386548	-1.08113
Ogn	-0.264052	-0.370957	0.272722	1.20938	-1.00853	0.0235045	-1.26151	-2.14207	0.817282	1.68466	0.603314	1.25291	-0.0133877	0.101363	-0.137134	-0.767504
Snrpd1	-1.05187	-0.44417	1.5543	0.546921	-2.21299	-1.11102	-0.458627	-0.410893	0.742962	1.33692	1.12314	0.337922	-0.157115	0.607092	0.173635	-0.576209
Pld2	0.572575	-0.552801	-0.21003	0.509507	0.214456	-0.579741	-0.671611	-0.432828	0.781634	1.1067	1.80246	0.936399	-0.560393	-2.20834	0.551416	-1.2594
Hus1	-1.55209	0.579441	-0.63641	-0.769524	-1.38279	-0.490977	-0.361077	-0.401952	1.22689	1.50454	1.66019	0.247048	1.29708	-0.649441	-0.342735	0.0718109
Zfp429	-0.707466	0.474106	1.87175	0.303665	-1.39426	-1.48349	-1.27847	-0.315877	1.51758	0.431066	1.05384	-0.252115	0.714519	0.122953	-0.367698	-0.690098
Lipt1	-0.0435336	-2.32476	0.97035	-1.53595	-0.715302	-0.672381	-0.18686	-0.396565	1.40123	0.831205	0.793716	0.947424	0.835674	0.0208008	-0.318486	0.393435
Fam174c	0.376618	0.279817	0.346791	0.661864	-1.5305	-1.27177	-2.36681	-0.445418	0.282481	1.02035	0.584052	1.24766	-0.0682955	0.267892	1.07481	-0.459537
Rinl	0.546175	-0.765126	0.427105	2.93576	-0.873581	-0.57431	-1.44114	-0.570317	0.132652	0.413464	0.828128	0.294193	-0.861158	-0.0254446	-0.169375	-0.29703
Cd244a	-1.32198	-0.706204	0.757326	0.414532	-1.27354	0.206453	-1.50348	-0.483941	1.63479	1.26328	0.584904	0.547589	1.12787	0.453882	-0.769827	-0.931664
Ccdc71l	1.30789	0.462651	0.0619895	1.1593	-0.829935	-1.57321	-0.55288	-0.185428	0.565131	1.44928	0.736807	0.255086	0.149747	-0.0574677	-0.833371	-2.11559
Esco1	-1.45892	0.045931	1.55421	-0.982787	-1.37576	-0.905824	-0.534627	-0.306107	1.52964	0.952031	1.48224	-0.0817489	0.382837	0.589611	-0.610348	-0.280387
Map2k3os	0.855681	0.294825	-0.402703	-0.705067	-0.952856	-0.642229	-1.74057	-1.07275	0.243359	-0.252802	2.19167	1.67443	0.0511477	-0.18536	0.474478	0.16875
Lamp2	-1.99086	-0.367597	1.51339	-1.08142	-1.59512	-0.683062	-0.193419	-0.503374	0.916296	1.03022	0.797941	0.199063	0.406697	1.14059	0.128592	0.282062
Fryl	-0.628451	-1.00245	0.255635	-1.50872	-0.208641	-1.41444	-1.26165	-0.430598	0.562434	1.1819	1.1096	0.440365	-0.0487599	1.80528	1.00891	0.139592
Tfdp1	-1.65942	0.495371	0.689391	-0.930218	-1.09399	-1.77843	0.0340296	-0.862611	0.284043	1.15247	1.1562	0.629984	0.512618	1.29317	0.525982	-0.448594
Nol8	-1.33509	0.130983	-0.012182	0.784982	-1.20165	-1.06652	-1.11104	0.0225747	1.48682	1.26281	1.23752	-0.163982	0.270028	1.3399	-1.12466	-0.520485
Samd1	-1.07746	-0.336892	0.554064	0.971236	-0.895634	-0.940502	-0.722805	-1.83579	-0.0978584	2.02842	0.357898	1.00491	0.372306	1.15368	-0.370295	-0.165281
Nmi	-0.728227	0.134294	0.550615	0.84394	-1.70886	-1.45802	-1.19973	-0.266392	1.13347	1.65409	1.04266	-0.330351	0.801743	0.233185	0.24839	-0.950804
Tubgcp4	-1.59819	0.391546	0.919284	-0.182998	-1.42254	-0.828853	-1.34182	0.0506958	0.673744	1.91554	1.14479	0.430408	-0.42093	0.802259	-0.665477	0.132543
Neb	-0.574617	0.314899	1.17011	-0.585742	-1.22887	-1.40793	0.00662015	-1.41829	0.440261	2.14766	0.580703	0.477288	-0.677717	0.92279	0.490148	-0.657306
Brip1os	-1.05902	0.310825	1.49443	-0.0867252	-1.12462	-0.881397	-0.874169	0.338712	1.18259	1.27636	1.44144	0.224241	-0.134264	0.266763	-0.660834	-1.71434
Msantd4	-1.44692	0.604617	1.61501	0.35148	-1.54636	-1.01666	-0.712213	-0.155709	1.51708	0.852358	0.776684	0.0181905	-0.303834	0.946142	-0.516639	-0.983229
Ankrd46	-1.9538	-0.0513549	1.41418	-0.850042	-1.67381	-0.902441	0.047763	-0.540223	0.464213	0.991694	1.07459	0.63144	0.683545	1.10811	-0.196251	-0.247619
Uqcrb	-0.797257	0.321837	1.76738	0.880245	-1.84359	-0.714843	-0.914955	-0.216894	1.3715	1.27665	0.737631	0.0432707	-0.0443075	-0.266535	-0.518742	-1.08139
Gnpda2	-0.45566	1.0544	0.730014	0.792731	-1.63421	-0.960149	-0.933211	-0.0459991	1.59329	1.22993	1.05313	-0.076788	0.108881	-1.06739	-0.0733204	-1.31564
Plcb2	-2.14442	-1.01734	0.48394	-0.873797	-0.828676	-0.0301028	0.0404589	0.333208	1.49433	0.655329	1.10717	1.52744	0.0519468	0.396773	-0.112609	-1.08365
Ahcyl2	-1.58522	-0.643306	-0.267259	-0.139965	-0.0638194	-0.691264	-1.61625	-0.773298	1.52702	1.96687	1.08571	0.0500853	0.74766	0.220714	-0.285697	0.468023
Trim12a	-1.69685	-0.194219	-0.0681977	0.600782	-1.34934	-0.688491	-0.957828	-0.0586051	1.89619	1.47533	1.55696	-0.114536	0.301485	-0.124184	-0.386014	-0.19249
Samsn1	-1.5676	-0.45208	2.19572	-1.23304	-0.804834	-0.755577	0.188457	-0.678178	0.698926	1.11355	0.600103	0.243718	-0.148363	1.27851	-0.69127	0.0119635
Erbin	-0.726775	-0.818503	1.4319	0.334336	-1.43504	-0.947152	-0.868253	-0.632039	1.12128	1.63916	0.109147	0.0480936	-0.575655	1.75938	-0.0649693	-0.37492
Polk	-1.85578	0.205527	0.954613	-0.074094	-0.522614	-1.1939	-1.157	0.0353933	1.39009	1.33628	1.10837	0.0116806	0.838242	0.514791	-1.2304	-0.361211
E2f7	0.0649448	0.494366	0.794616	-0.546827	-0.471366	-1.63808	-0.502299	-2.19502	-0.0623477	1.90938	0.808884	1.01025	0.323828	0.323975	0.204297	-0.518616
Orc1	-1.67653	-0.761886	0.675089	-1.05277	-0.547509	-0.6929	-0.0266812	-1.25405	0.543515	0.762099	0.238096	0.985612	0.935627	1.48721	1.33836	-0.953282
Exosc8	-1.84915	-0.0543682	0.0183219	-0.173713	-1.23639	-1.57189	-0.805124	0.141299	1.19254	1.51668	1.09703	0.117844	0.838187	0.902352	0.388108	-0.521726
Gm13293	-1.00102	-0.345642	0.335035	-0.15687	-1.37561	-1.40456	-0.647037	-0.795053	-0.00935541	0.278302	1.67121	0.685408	0.140003	1.27172	1.88766	-0.534188
Neurl1b	-0.355085	-0.81702	0.347418	2.0015	-0.525686	-1.04287	-1.36872	-0.993743	0.850212	1.69497	-0.162984	0.331065	0.598449	0.456883	0.214449	-1.22883
Trbj2-5	-1.95803	0.156072	0.966166	-0.439155	-1.87787	-1.01268	-0.0894448	-0.833364	0.309291	0.962222	0.639881	0.492678	-0.0777177	0.773955	1.49708	0.490912
AU041133	-0.823857	-0.59274	1.75632	-0.301997	-1.51107	-0.650949	-0.615879	-1.36118	1.47689	1.17385	0.00826828	-0.0137565	1.46216	0.32146	-0.14637	-0.181152
Elf1	-1.55222	-0.0301805	0.814254	-0.585864	-1.76293	-0.84021	-1.2299	-0.180433	1.22228	0.910542	1.29049	-0.164683	1.28081	0.61253	0.399244	-0.183724
Tuba1b	-1.78156	-0.57182	1.65856	-0.354147	-1.75345	-0.930477	-0.110791	-0.710609	0.33414	1.23172	0.668083	0.372183	0.462263	1.20681	0.48778	-0.208702
Traj5	0.267722	0.87894	1.1981	-1.69927	-0.603024	-0.786206	-0.988579	-1.91663	0.308107	1.22275	0.0183026	1.00968	-0.0842051	0.114401	-0.180171	1.24008
2610044O15Rik8	0.226284	0.631877	1.26274	-0.419087	-1.24214	-0.788885	-0.525834	-1.5169	0.790943	1.6084	1.62722	-0.420634	-0.110651	0.165402	0.107056	-1.3958
Tnip3	-1.59036	-1.21019	0.851594	-0.868522	-1.50577	-0.419527	0.347602	-0.565336	0.687942	1.34774	1.76958	0.685599	-0.204865	0.557745	0.501044	-0.384282
Ms4a6d	-2.1217	0.207618	1.1271	0.129005	-1.56628	-0.636163	-0.3338	0.0235745	0.979102	1.45898	0.699171	0.585076	-0.382885	1.11859	-0.480269	-0.807125
Luc7l3	1.72072	0.57277	0.00807703	1.42164	0.198948	-0.864541	-1.19153	-1.04558	0.463598	0.913083	0.559129	0.651389	-1.15713	-0.840943	-1.58932	0.179688
Hltf	-0.791201	1.0811	1.5468	-2.35408	-0.654509	-0.170264	0.0446693	-0.397201	1.15526	0.335975	0.724402	0.925462	-0.64272	0.525639	-0.309619	-1.01971
Uros	-0.630276	0.671677	0.198273	-0.354759	-0.572196	-0.739342	-1.80004	-0.672118	1.89394	-0.148774	1.00694	1.17234	1.44619	-0.192996	-1.12759	-0.15127
Gm10814	1.33144	0.643317	0.771965	0.170118	-0.794377	-0.75131	-1.55102	-0.782232	1.23488	1.37328	1.17604	-0.118795	0.0137463	-0.646593	-0.484827	-1.58562
Dsn1	-1.30582	-0.782247	0.849212	-1.72194	-0.433485	-0.495177	-0.367006	-1.23472	0.157095	1.3288	0.628338	0.449617	0.698597	1.83703	0.733239	-0.34154
A530064D06Rik	-1.02099	1.04749	-0.990206	-0.977369	-0.805264	0.377949	-0.65539	-0.968961	1.86459	0.355445	0.980195	1.66085	-0.184123	0.65158	-0.453409	-0.882377
Pnrc2	-1.1033	0.539363	1.28254	-0.0339002	-0.862698	-1.74488	-0.632859	-0.0913947	1.57645	1.18269	1.30993	0.0632096	0.24951	0.0240408	-0.413059	-1.34563
Mrpl18	-0.769266	0.0447782	1.26196	-0.22216	-1.49342	-0.968377	-0.819355	-0.243764	1.31125	1.32285	1.34587	-0.291295	0.514512	0.43222	0.295059	-1.72086
Shld1	-1.09386	-0.680985	0.0978616	0.157936	-2.02586	0.070039	-1.09526	-1.26346	1.16001	1.50218	1.04294	-0.0596725	1.15281	0.443772	0.350272	0.241284
Bod1l	0.190956	0.177604	0.313802	2.15538	-1.2687	-0.88384	-1.55308	-0.227777	0.303628	1.57006	0.646125	0.181857	0.618939	-0.816786	-0.327496	-1.08068
D17H6S53E	-0.362594	-0.21023	-0.00901815	-0.530041	-1.08113	-0.522224	-0.579626	-1.79215	0.802463	-0.00753794	1.20911	0.522395	1.24112	2.23191	-0.111957	-0.800491
Pot1b	-1.22563	0.10445	-0.121071	-1.11719	-0.577275	-0.474952	-1.51768	-0.162238	1.2728	1.61372	1.85735	-0.0753256	1.10294	-0.113913	0.0820355	-0.64802
Rbx1	-0.131276	-0.162121	1.20188	1.02807	-1.41304	-1.04947	-1.48507	-0.393309	1.08985	1.44633	0.812699	-0.46751	0.782414	0.399856	-0.242542	-1.41678
Sh3kbp1	-1.74515	-0.0343057	0.696284	-0.940918	-1.52801	-1.08794	-0.645056	-0.203243	0.964913	0.624754	1.25434	-0.099382	1.0762	1.1277	1.0206	-0.480783
Ifi213	-1.37967	0.448559	-1.49731	0.88314	-1.25436	-1.09379	-1.24533	0.182186	1.48333	0.679142	0.613382	0.262971	0.885603	-0.0645694	-0.166771	1.2635
5530601H04Rik	-1.15181	0.663755	1.21656	0.646904	-0.866992	-0.94967	0.0568596	-0.532807	1.24483	1.14597	0.902408	0.0869627	0.993709	-0.643155	-0.988568	-1.82496
Cse1l	-2.21636	-0.187219	0.958036	-0.560416	-1.07524	-1.14879	-0.277954	0.17181	1.14499	0.79346	1.5709	0.421284	0.397619	0.974548	-0.286731	-0.679928
Nop10	-1.15378	-0.0536858	1.52889	0.0220543	-2.33082	-0.514794	-0.700768	-0.544335	1.33226	1.17677	0.536201	0.434042	0.615978	0.608244	-0.495401	-0.460858
Ccdc32	-0.269521	-0.145977	0.994216	-0.322979	-0.988763	-0.741436	-0.714466	-0.815351	1.4825	1.1594	1.53387	-0.462071	0.77063	0.153291	0.418452	-2.0518
Ttc33	-1.42309	0.493283	1.28295	0.903303	-1.98471	-0.996108	-1.03701	-0.440945	0.864664	1.19742	1.16221	-0.333495	0.105159	0.564558	-0.0543687	-0.303818
Rps11-ps5	0.0840626	0.891574	1.26545	-1.40917	-0.50367	-2.18446	-1.40123	-0.498501	0.700973	1.12768	0.476287	0.60045	0.819871	0.0756237	-0.437257	0.392306
Ncapg2	-1.21228	-0.959342	1.40575	-0.902457	-1.30469	-1.13322	-0.107481	-0.435879	-0.176454	1.57929	0.958774	1.07498	0.809798	0.553596	0.652083	-0.802465
Spin2c	-1.12564	-0.911565	1.28509	-1.593	-1.32267	-0.250156	0.268985	-1.14212	0.424593	1.10701	1.30128	0.865794	-0.267329	1.26129	-0.0147642	0.113198
Hesx1	-0.0919714	-0.869648	0.512995	1.16156	-2.18075	-0.915656	-0.38875	-0.679172	0.898388	1.67473	0.43253	1.14396	0.0644509	-0.836158	-0.512252	0.585741
Cdkl4	-1.38882	-1.3446	0.65086	-1.51112	-0.203347	-0.844795	0.27213	-0.380852	1.09307	1.431	1.09535	0.807622	1.18483	-0.998786	-0.126884	0.264351
Mterf1a	0.0414571	-0.0880804	0.190658	0.126722	0.0941153	-0.939061	-2.51946	-1.29107	1.54402	1.43662	0.617263	0.72871	0.366418	-0.237148	-0.525437	0.454282
Mir7227	0.223131	-0.346143	1.05255	0.460327	-0.014641	-1.49818	-2.15941	-1.52365	1.72922	0.838677	0.585766	0.384319	0.0218603	0.266052	0.102925	-0.122804
Gm6712	0.220135	-0.470336	1.69968	-1.01907	-0.70282	-1.33145	-0.122269	-0.71657	1.46867	1.04079	1.54678	-0.0114421	0.376755	-0.364997	-0.175471	-1.43838
Mmd	-1.09886	-0.875378	1.51361	-0.919716	-1.8759	-1.10911	0.197769	-0.95752	0.858064	1.11829	0.682205	0.408139	-0.0548527	0.889583	0.506153	0.717539
Zfp3	-0.591014	0.277236	-1.90622	0.526334	-0.848321	-1.43926	-1.17051	0.206803	0.990563	0.262171	1.25917	1.10486	1.33087	-0.745052	0.347658	0.39471
Zfp300	0.403967	0.303811	0.895594	-0.801282	-0.791995	-2.05876	-1.52983	-0.565328	1.76921	0.944205	0.445944	-0.318184	0.714511	0.569729	0.564924	-0.546518
1700048M11Rik	0.652932	0.675436	0.663112	-0.856764	-1.83481	-1.06392	-0.803612	-0.368144	1.44906	1.04452	0.407229	-0.0950393	1.36784	0.526743	-0.337796	-1.42679
Aida	-0.431626	-1.19037	0.431959	1.72465	-0.765295	-0.291229	-1.23089	-0.202774	0.3695	2.02719	0.947945	0.904121	-0.303184	-0.0128965	-0.975116	-1.00199
Traj49	-0.983985	0.538657	-0.60662	0.47693	-2.36871	-0.694861	-1.31662	-0.322703	0.578991	0.375625	0.919254	0.749899	0.878781	0.111832	0.0692521	1.59427
Zfp948	-0.715353	0.189834	0.710673	-0.36297	-0.40708	-1.83703	-0.476289	-1.90893	-0.0214282	1.89293	1.18438	0.677736	0.781806	0.557847	-0.115574	-0.150547
G6pdx	-1.00973	0.0846913	0.493877	-1.22174	-1.20619	-1.23176	-0.514666	-0.0793862	1.23119	1.1956	1.59558	-0.128932	0.9889	0.732367	0.412325	-1.34213
Fbxo40	0.351229	1.58853	-0.994517	0.839598	-0.126212	-1.91286	-1.66191	-0.904151	0.557126	0.375318	0.880774	1.02863	-0.547516	0.281611	0.718329	-0.473987
Med14	-0.517023	-0.309228	1.7601	-0.658669	-1.64251	-1.6819	-0.685093	0.0842916	1.01005	1.79493	0.75958	0.434695	-0.165774	0.0731296	-0.00875393	-0.247827
Nos1	-0.347008	-0.889089	0.372565	-0.931949	-1.09985	-0.527753	0.171025	-0.186714	0.592637	2.02312	1.77626	1.36452	0.043743	-0.488557	-1.12836	-0.744589
Cmc4	0.785766	0.562119	-0.251196	-0.833652	-0.254379	-1.03843	-1.4655	-0.970886	2.0776	1.16951	1.02743	0.707046	0.540874	-0.516618	-0.55691	-0.982776
Fbxo5	0.974701	-0.252151	0.624404	-0.238132	0.00744089	-1.91803	-1.30885	-1.08096	0.177776	1.51737	0.353853	1.8351	-0.725537	0.192139	-0.616478	0.45736
Lcat	1.19848	-1.41119	0.745775	1.23534	-1.5623	-0.436463	-0.73763	-1.43005	1.00177	0.425028	1.25739	-0.250573	0.252984	-1.04257	0.320908	0.433099
Brip1	-1.10724	-0.78713	1.12047	-0.758103	-1.35462	-1.80805	0.0161049	-0.496033	0.0958594	1.52782	0.824893	1.00453	0.265804	0.825585	1.0187	-0.388595
Zfp97	-0.273402	0.276031	1.37156	0.092903	-0.587226	-0.288663	-0.949503	-0.739751	1.84951	1.11741	1.46427	-0.302906	-0.00787222	-0.52992	-0.617685	-1.87476
Zc3h11a	-0.931439	0.704209	0.432192	-0.959937	-0.57529	-1.87812	-0.517242	-0.153121	1.93595	1.63112	0.566922	0.414703	0.439071	-0.0264144	-1.13191	0.049306
1810009A15Rik	0.552473	0.555471	0.478225	-0.274207	-1.31522	-1.98375	-1.22175	-0.610721	0.689285	0.670663	0.106941	0.183007	2.0635	0.759547	0.189673	-0.843128
Atm	-1.35044	0.578598	0.273341	0.542597	-1.38599	-1.49405	-1.03631	0.0601002	1.86118	1.0953	0.543262	0.293143	0.780428	0.28114	0.173711	-1.216
Tm2d1	1.25274	0.00229207	-0.078742	0.567531	-0.534618	-0.46042	-2.54527	-0.724869	1.00097	0.43051	1.39233	1.09492	-0.0514245	-1.0506	0.103288	-0.398646
Dcun1d1	-1.66328	-0.164047	0.933053	-0.499822	-1.39524	-1.40296	-0.598928	-0.115289	1.21292	1.17209	1.45643	-0.154721	0.151407	1.3236	-0.0986686	-0.156559
BC049352	-1.2414	-1.10705	1.69688	-1.34067	-1.35458	-0.87721	-0.268483	-0.0838843	0.878102	0.215744	0.57217	0.460198	0.58542	1.66203	0.543338	-0.3406
Zfp273	-0.903933	0.683257	0.596041	0.599166	-0.897833	-1.12311	-1.4423	-0.0298117	1.20149	2.02261	0.481002	0.0632818	0.668091	-0.0588911	-0.256667	-1.60238
Terf2	0.398056	-0.276115	0.606674	2.4771	-0.878849	-0.842333	-1.02978	-0.564612	0.324617	1.54943	0.172596	0.311915	0.240761	-1.14145	-0.175259	-1.17274
Ncoa4	-2.27274	0.18358	1.02567	-0.555043	-1.20698	-1.11133	-0.425058	-0.27483	1.06116	0.907166	1.39231	-0.226931	0.508182	0.98322	0.411252	-0.399617
Klra8	-0.571507	0.13312	1.18755	-0.990113	-0.0901675	-0.34592	-1.31037	0.160469	1.63777	1.31873	1.35164	0.146795	0.101757	0.116088	-1.26256	-1.58328
Tnnt1	-0.489555	-0.313827	1.82507	1.00585	-1.90852	-0.641262	-0.99529	0.0682687	0.861705	1.00419	0.318783	1.06305	-0.540772	-0.777302	0.558452	-1.03884
Zfp563	-0.718461	1.16334	0.804327	1.22707	-0.774472	-0.794056	-0.783351	-1.34033	0.476778	1.6846	1.64171	-0.4062	-0.472426	-0.195441	-0.81074	-0.702348
Cdin1	-1.45152	-1.1999	0.404629	-2.30086	-0.675858	-0.34932	0.226062	-0.356847	0.324477	0.788656	1.19059	0.638859	0.766975	0.607178	1.31265	0.0742292
Cd84	-1.63913	-0.387997	0.87885	-0.322161	-1.5297	-0.66596	-0.46347	-0.36275	1.51749	1.30751	1.64473	-0.246006	0.754028	0.055911	0.303972	-0.845322
Baz2a	-0.798581	0.52405	0.663118	0.114849	-1.58179	-1.1984	-1.37813	-0.0645339	1.13073	1.70846	0.860836	-0.198758	1.28663	-0.462164	0.314234	-0.920551
3110040N11Rik	-1.19667	-0.0163827	1.32429	0.490419	-2.35111	-0.825097	-0.72662	-0.225208	1.09343	0.616001	0.861972	0.633268	0.629829	0.746407	0.000624354	-1.05515
Thumpd3	-1.87889	-0.567998	0.583548	-1.67214	-1.13921	-0.853682	0.276081	-0.712253	0.4649	0.755622	1.09496	0.528669	0.391972	1.42942	0.866734	0.432266
Ccdc18	0.343177	-0.596871	0.499559	-0.619139	-0.452285	-1.31325	-0.857154	-2.15243	0.114576	0.931726	0.193886	1.95138	-0.0549302	0.15228	1.16895	0.690527
Zwilch	-1.72574	-1.65886	0.499717	0.0496881	-0.969214	-0.924579	0.143266	-1.1568	0.0999402	1.30026	0.533795	0.949685	0.183406	1.45299	0.817797	0.404646
Ing4	-0.467049	-0.258908	1.50551	0.411712	-1.47744	-1.02979	-0.819214	0.304052	1.4448	1.34678	0.922136	0.412423	0.132919	-0.000651119	-0.773948	-1.65334
Rpl36al	-0.212623	1.02151	1.10691	1.61002	-1.74325	-0.857641	-1.74924	-0.127153	0.928996	0.50206	0.610437	0.0259206	0.703937	-0.353395	-0.561053	-0.905434
Slf1	-0.477686	-0.0460365	0.102847	0.610465	-0.659513	-1.02348	-1.08039	-1.90361	1.12297	1.83558	0.124424	0.0468755	0.695781	0.403874	1.30442	-1.05652
Ms4a4b	-0.46253	0.79437	0.0785883	0.0944154	-1.27368	-1.32718	-1.28276	0.282982	1.77829	1.11873	1.55245	-0.0288586	0.446615	-0.320512	-0.0731207	-1.37781
Fpgt	-1.69949	0.646291	1.17532	-1.30879	-0.633478	-0.289164	-1.18773	0.279185	1.50849	1.27681	0.633127	0.604759	0.343989	0.397936	-1.14811	-0.599128
Cxcr5	-1.45835	-0.253442	0.0781285	-1.88968	-1.36818	-0.487212	0.180226	-0.935387	0.763271	0.145529	0.805614	1.19214	0.382566	0.397546	0.875421	1.5718
Traj35	-0.115802	1.12968	0.895671	-1.76357	-1.56593	-1.2856	-1.04404	0.470152	0.947261	1.15904	0.570559	1.02091	-0.240278	0.583093	-0.588132	-0.173014
Gin1	-1.35859	-0.324872	-0.199057	0.79329	-1.89104	-0.88559	-0.14629	-0.24072	1.73417	1.67482	0.5226	0.703758	0.512473	0.443227	-0.619501	-0.718672
Sbk1	0.720643	-0.403017	-0.68521	-0.110234	-0.410373	-0.385987	-2.09396	0.0523505	1.58534	1.644	1.18958	0.461016	0.123683	-0.587544	0.262952	-1.36325
Cep295	-1.37724	0.61916	0.10913	-0.879033	-1.93992	-0.915918	-0.500358	-0.471528	0.663712	1.31593	1.73093	0.231743	0.839546	-0.123271	0.929635	-0.232527
Faf2	-2.31658	-0.31947	0.965654	-1.14055	-0.834006	-1.00927	-0.0573886	-0.243059	1.15794	0.746878	1.05221	0.0969337	0.680289	1.42181	-0.0719817	-0.129418
Ikzf3	-1.57155	-1.39825	1.03429	-0.438711	-1.54413	-0.073387	0.104935	-0.556665	0.952164	1.56329	1.46913	0.443708	-0.162008	-0.463923	0.794673	-0.153572
Galnt14	-0.384039	-0.511116	0.847175	0.588377	-0.975886	-0.78639	0.110473	-0.344862	2.10232	0.926841	1.26694	0.422272	0.299208	-0.724801	-1.16779	-1.66872
Gm11944	1.29737	0.635973	-0.025963	0.874357	-1.27012	-1.91	-1.89133	-0.0918558	0.575929	0.764547	0.244157	1.12883	0.477956	-0.624887	-0.547553	0.362597
Anapc16	1.83531	-0.214896	0.615743	0.178693	-0.573829	-1.42273	-1.35813	-1.3078	-0.242331	0.991382	0.585569	-0.119728	0.902107	-0.860766	1.44994	-0.458543
Arhgap10	-0.353152	0.264	-1.3126	-0.753306	-1.13174	-1.87975	-1.29409	0.382731	0.678743	0.923169	1.65333	0.660174	0.280138	0.353243	0.876617	0.652496
Spred1	-0.705731	-0.323193	1.32195	-0.276799	-1.91098	-1.91691	-0.363154	-0.346082	0.106157	0.351244	1.10728	1.10199	-0.0821682	1.52548	0.174383	0.236529
Xpo1	-2.26962	-0.403635	-0.137283	-1.129	-0.766557	-0.98155	0.137775	-0.318089	0.467735	1.04562	0.388466	1.10738	-0.0082076	1.79377	0.191361	0.881837
Washc3	-0.63119	0.964179	1.53537	1.02046	-1.7145	-0.71107	-1.65662	-0.178512	1.16324	0.701709	0.672528	0.0132696	0.485106	0.0376863	-0.664728	-1.03693
Far1	-1.57196	-0.272216	1.19897	-0.861953	-0.587781	-1.38237	0.322851	-0.939692	0.884549	1.73333	1.01895	0.387532	0.141389	1.09236	-0.294977	-0.868973
Smarcd2	0.47627	0.27413	0.649336	2.52715	-1.61927	-0.695054	-0.996211	-0.519581	0.646467	0.971447	0.00640947	-0.0367048	0.292866	-0.72101	-0.00979814	-1.24645
Gm26520	-0.807369	-0.375487	0.660249	0.843943	-1.59877	-0.769228	-2.01676	0.0135188	1.21643	0.586101	0.317308	0.793773	1.00826	0.167321	1.03969	-1.07899
Traj58	-0.389261	0.853106	1.87125	0.587356	-1.13119	-1.35925	-1.38006	-0.500965	0.898518	0.640383	-0.0810033	-0.22817	1.43725	0.464765	-0.936057	-0.74667
Casp3	-1.3129	-0.652876	1.93914	-1.28932	-0.914636	-0.676341	0.504511	-0.716994	0.672856	1.18431	1.39789	0.463479	-0.678597	0.735847	-0.0799569	-0.57641
Mir1190	0.10176	-0.251631	1.15601	1.24008	-1.05002	-1.95523	-1.49125	-0.686747	0.560838	0.461903	0.676329	0.748805	-0.0948185	-0.60979	1.54341	-0.349644
Ssb	-1.05753	0.302805	1.43776	0.334276	-1.9933	-1.15546	-0.962448	-0.0334235	0.803569	1.23594	1.20797	-0.0688438	0.216723	0.753639	0.0374406	-1.05913
A830005F24Rik	-0.775927	-0.1261	-1.30268	0.725511	-0.308266	-0.254536	-1.61684	-1.83669	0.225232	1.10524	0.771695	0.763262	1.70913	-0.0229099	0.783228	0.160647
Trav13-2	-1.12304	1.31895	-1.27948	-0.340571	-1.01778	-1.03539	-0.64428	-0.0136665	1.76788	-0.288487	1.24341	0.484994	-1.08629	0.327913	0.732546	0.953305
Racgap1	0.171681	-0.663422	0.326742	-0.359916	-0.588592	-1.55474	-0.974756	-0.444058	-0.0100427	2.27185	0.889243	0.5827	0.185626	-0.286427	1.61842	-1.16431
Arfgef1	-0.141978	0.650458	0.69175	1.82212	-1.27418	-1.14696	-1.13472	0.0242161	0.800757	1.60054	0.387532	0.302679	0.206541	-0.731441	-0.585824	-1.47149
Sec62	-1.46684	0.091363	1.01286	-1.1755	-0.928482	-1.58894	-0.504702	-0.315427	1.86146	0.805812	1.14873	-0.0545002	0.715944	0.776776	-0.00649927	-0.372049
Kif18a	-1.94158	-0.627866	1.07263	-0.815732	-0.529235	-1.55364	0.0668139	-0.899871	0.778853	0.986944	1.42864	0.135878	0.558368	0.97874	0.698681	-0.337619
Pask	-0.737726	-1.21257	0.963207	0.0560077	-1.83773	-0.871506	-0.99772	-0.333769	-0.20256	1.43917	0.297585	0.73677	-0.0684077	1.83947	0.816121	0.113654
Taf15	1.84867	0.138063	-0.516191	1.06518	-0.371007	-1.09268	-1.2631	-0.556676	0.247491	0.942491	0.18112	1.6626	-1.02248	-1.44627	-0.0202088	0.202999
Traj51	-2.34152	0.904418	0.832293	-1.07326	-0.981419	-1.12288	-0.693442	-0.087584	1.05429	0.981929	0.17741	0.599133	1.06773	0.600856	-0.251867	0.3339
Evpl	-0.0416578	0.0115798	-1.79256	-0.0790769	-1.11548	-0.273264	-0.802921	-1.11679	1.76633	0.0340798	0.171454	1.18765	1.05091	-0.76408	0.264276	1.49956
Ipw	0.465186	-0.0160599	0.0638831	1.63181	-0.196291	-0.496746	-2.3672	-1.37082	1.16176	0.87866	0.23937	1.27829	-0.456956	-0.338051	-0.0164291	-0.460405
Agk	-1.82151	0.330556	0.177958	-1.27718	-0.821492	-0.731693	-1.17819	0.295638	0.963923	0.828192	1.3272	0.292954	1.63775	0.179353	0.614792	-0.818248
Traj36	-0.980761	0.195275	1.23537	-0.974896	-1.27088	-1.7352	-1.15032	0.529681	0.91811	1.16989	1.28592	0.777637	-0.347016	0.643044	0.202796	-0.498649
Chml	0.138671	-0.308316	1.21013	2.10667	-0.636958	-0.517763	-0.811085	-0.126922	0.909922	0.821829	0.0991008	0.76335	0.0387375	-0.565349	-1.97633	-1.14568
Castor2	-1.31947	0.917054	-0.63916	-1.26216	-1.3521	0.146106	-0.691656	-0.371399	1.50153	0.175053	0.971836	1.62665	0.339972	-1.15605	0.520776	0.59301
Enox2	-1.58918	-1.01741	1.20019	0.463627	-0.983171	-0.13057	-0.0567913	-0.343129	0.359982	1.44599	1.90825	0.777294	0.325142	-0.721549	-0.469847	-1.16883
Eef1akmt1	-0.412269	-0.213971	1.15532	0.687867	-1.68078	-1.13833	-1.09842	-0.325575	1.27412	1.47858	0.736923	-0.428535	0.501103	0.0715606	0.82887	-1.43646
Pkdcc	-0.37419	-0.797488	-1.16295	0.471314	-0.480483	-0.81219	-0.807628	-1.13843	0.375721	-0.343247	0.707388	2.21596	0.400275	1.96237	0.122251	-0.338676
Banf1	-0.170039	0.647798	1.48822	-0.654087	-1.89642	-1.24508	-0.765109	-0.264442	0.833471	0.196305	1.02542	0.130326	0.743147	1.15162	0.306258	-1.52739
Rps8	0.046684	0.157073	1.59198	1.9339	-1.98565	-0.527663	-1.34449	-0.430302	0.641252	0.49302	0.332684	0.0200056	0.560934	-0.425643	0.041574	-1.10535
Slc25a14	-0.477476	0.351992	1.45498	-0.491601	-1.92719	-0.379865	-1.3976	-0.295991	0.759079	1.12925	1.93515	0.03859	0.181631	-0.730474	0.25237	-0.402847
Slc16a4	1.7365	0.717339	0.0923495	0.568063	0.0921281	-1.12614	-2.01414	-1.34313	0.816637	0.977705	0.0627522	0.718751	-0.0971066	0.115716	0.0367543	-1.35418
Zfp955b	-0.875738	1.56361	-0.175753	0.269757	-0.985382	-0.144503	-0.91713	-0.46659	1.51596	0.968889	1.15487	-0.137276	0.834531	-0.401295	-0.164341	-2.0396
Trdj1	-0.217865	0.959197	-0.0234242	0.597404	-0.964783	-0.96185	-2.19617	-0.759712	1.40643	0.754236	1.23769	-0.764875	0.510459	-0.220739	1.10886	-0.464856
2610306M01Rik	-1.51954	0.214095	-0.966982	-0.450619	-0.607338	-1.1233	-0.976312	-0.693217	1.41941	1.00399	-0.0640384	0.39064	1.91214	0.0636951	1.25839	0.138973
Gm5121	0.136259	0.233451	0.801957	0.781526	-0.925807	-1.07241	-2.15889	-0.908773	-0.113662	0.27234	1.68779	0.835818	1.23194	0.285164	-0.121797	-0.964907
Traj20	0.0985307	0.218744	0.825564	-0.143566	-1.68675	-2.23381	-0.42379	0.0670933	0.326429	1.45556	0.847401	1.41403	-0.27746	0.676225	-0.399865	-0.76433
Rnasel	-0.49076	0.388543	-0.274693	0.686157	-0.718909	-1.3262	-1.85526	-0.258604	0.971606	1.26376	1.55354	-0.431204	1.32159	-0.233974	0.463181	-1.05878
Snx27	-0.536185	-0.565056	0.960546	1.63451	-0.607954	-0.734469	-1.30839	0.303934	0.786322	1.41419	1.07691	0.511914	-0.587272	-0.12615	-1.89062	-0.332234
LOC118568483	0.735951	0.484591	0.620476	1.0315	-1.53493	-1.18269	-0.731703	-1.66333	0.968303	0.906265	0.0147439	1.19071	0.896341	-1.12767	-0.678816	0.0702671
Papola	0.0168459	0.720791	0.559534	0.108969	-0.48928	-2.05461	-1.14517	-1.49241	-0.243004	1.4898	1.5708	0.455777	-0.235298	0.939532	-0.450016	0.247734
Leprotl1	-0.517581	0.759343	-0.435757	-0.560006	-0.90929	-2.01445	-1.73203	0.159451	1.04726	1.4453	1.25282	0.172747	0.880546	0.215188	0.349728	-0.113277
Nod1	1.65958	0.0293396	-2.54105	-0.685977	0.365146	-0.203994	-0.501099	0.0794994	0.685591	0.626379	0.689177	1.17317	-0.0592149	-1.30536	0.475993	-0.487181
Ms4a6b	-1.27818	0.342509	0.12687	-0.261548	-1.49056	-1.04689	-1.15823	0.00893991	1.56697	1.35931	1.44365	-0.404107	0.951194	0.575709	0.105342	-0.840977
Pigc	-0.634126	0.778682	0.923738	0.670884	-0.838359	-1.25848	-1.63767	0.0692941	1.02579	1.39952	1.0729	-0.0750923	0.769369	0.137249	-1.35589	-1.04781
F11r	-0.966182	-1.73172	0.436052	-0.0118703	-0.153187	-0.752877	-0.624186	-0.79323	1.50529	0.486465	1.65151	0.335224	-0.202456	1.70965	-0.976813	0.088339
Dtymk	-1.02642	0.772095	-0.056191	-0.00920727	0.212629	-1.11679	-1.02716	-2.14478	0.441252	1.40494	0.94188	1.20521	-0.353829	-0.4823	0.000342115	1.23833
Ppih	-0.942262	-0.472243	0.0493343	0.417909	-1.77724	-1.10744	-0.564747	0.0598008	0.573029	1.16448	0.679382	0.654968	0.876726	0.972587	1.21522	-1.79952
Ssh1	0.116542	-1.08593	-0.36275	-0.636558	0.212359	-0.907532	-1.1195	-0.822444	0.897858	2.55574	0.790841	1.14858	-0.28183	-0.912213	0.515676	-0.108844
Fnip2	0.0338498	-1.12941	-1.30735	0.617915	0.452535	-0.361032	-0.70134	-1.24846	0.611047	2.17101	1.22769	0.705308	0.818795	-0.200595	-0.9361	-0.753872
Cenpi	-1.88277	-0.513267	0.76736	0.194854	-1.21179	-1.4007	0.248787	-0.830314	0.186629	1.55161	0.421676	1.22656	0.288829	1.18234	0.497818	-0.727624
Nadk2	-0.105758	0.271279	-0.356499	2.68228	-1.60923	-0.421087	-0.832953	-0.269776	0.70552	0.438319	0.738858	0.656653	0.400256	-0.897614	-1.17275	-0.227497
Atp5mpl	-0.414341	0.430062	1.70767	1.45386	-1.44294	-0.416278	-0.810437	-0.554454	1.23014	1.04755	0.26845	-0.159076	0.333133	-0.28066	-0.633439	-1.75924
Cap2	0.0772192	0.599604	1.38588	-0.657359	-1.16065	-0.971062	-0.965759	-1.34691	0.682824	0.59428	-0.987823	2.09751	0.908681	-0.256636	-0.281403	0.281615
Calcrl	-1.44679	1.17289	1.08328	-0.3352	-0.623701	-0.940534	-1.58318	-0.398253	1.44559	1.10533	0.741689	-0.282232	0.941287	0.400574	-0.141001	-1.13975
Sdhaf4	-1.38924	-0.634549	0.601672	0.905793	-2.01933	-0.408636	-0.964417	-0.337058	1.33287	1.64332	0.942071	-0.146004	0.738895	-0.482643	0.0448671	0.172387
Zfp930	-1.35659	1.23513	1.54873	0.52697	-1.03752	-1.07909	-0.519919	-1.302	1.97965	0.267644	0.276852	0.081228	0.0314675	0.2941	-0.206877	-0.73978
Rps23-ps1	-0.76497	-0.417744	0.692555	0.806061	-1.38767	-0.171233	-1.54475	0.0875102	1.53824	1.21851	0.843418	0.792925	-1.22914	-0.36867	0.93223	-1.02728
Dnase2a	-1.22374	0.492731	1.34929	-1.36713	-1.41877	-0.502402	0.0352291	-1.21054	0.383905	1.23152	1.85148	0.715509	-0.368002	-0.23416	0.198786	0.0662843
Tpr	-0.389565	-0.237339	2.37489	0.355049	-1.87086	-0.758842	-0.281914	-1.26085	0.269432	0.81283	0.542584	0.091922	-0.269184	1.18566	0.269122	-0.832928
Dlg1	0.199367	-0.222574	1.4717	0.832832	-1.93228	-0.629618	-1.36905	0.0549479	1.03518	1.1886	0.525282	0.552297	0.0715706	-0.051657	-1.72356	-0.00303452
Akap5	-0.626944	1.24561	0.921198	0.169768	-1.8292	0.0240074	-1.30542	-1.00178	0.623054	1.53066	0.176061	0.525964	1.00007	-0.210366	0.175052	-1.41773
6430590A07Rik	1.42916	0.456509	0.250348	1.25037	-1.45148	-0.0367566	-2.26776	-0.755654	0.754572	0.905854	0.292372	0.502955	-0.218267	-1.06439	0.418244	-0.46608
Eif2ak2	-1.03201	-0.0322273	-0.490846	0.555558	-2.04329	-1.32161	0.156639	-0.187432	1.31753	1.53656	0.558463	1.02317	0.402129	-1.09538	-0.105333	0.758083
Mis12	-0.244004	0.804212	1.04334	-0.745754	0.220394	-1.69914	-0.38986	-2.02728	1.21232	1.01143	0.745961	0.953769	-0.455683	0.0373523	-0.999862	0.53281
Zfp40	-0.633767	-0.271708	0.558878	1.04814	-0.728214	-0.367294	-0.507101	-0.700647	1.3067	0.999483	1.68113	-0.361808	0.322023	0.577608	-0.647387	-2.27604
Mrps16	-0.479842	0.325764	0.56637	-0.777557	-1.48658	-0.964701	-1.64321	0.0742926	1.06865	0.472139	1.69028	0.326536	0.874519	0.518073	0.8064	-1.37112
Cfdp1	-0.808769	0.166105	1.56377	1.37383	-1.68845	-1.14714	-1.08829	0.22333	0.967059	0.741909	0.935965	0.234748	0.114543	0.164926	-0.333635	-1.4199
Orc5	-1.99263	0.338687	0.336524	-0.16964	-1.56364	-0.604553	-0.57984	-0.782503	1.15638	1.26568	1.05867	-0.521825	1.29213	0.947963	0.129238	-0.310643
Gm13666	-0.668327	0.822321	1.30059	-0.818596	-0.301242	-1.15638	-0.944623	-1.17323	1.31326	1.09972	-0.619896	1.27559	-1.27867	-0.00148385	0.0388571	1.11211
Thoc2	-1.09311	0.269058	1.25537	0.227615	-1.69131	-1.11793	-0.599573	-0.124473	1.48346	1.40324	1.30677	-0.269921	0.365154	0.0376688	-0.23584	-1.21617
Yae1d1	-0.590912	0.168812	1.11184	0.278237	-1.57481	-0.32811	-0.799917	-1.41225	2.15364	0.395514	1.25769	-0.0434215	0.894699	-0.216319	-0.54002	-0.754685
Kcnh7	-0.482339	1.34521	-0.740697	-0.909612	-1.31355	-0.385695	-1.08537	0.0113844	1.79832	1.4992	0.554929	0.405363	0.571186	-0.0846783	-1.46979	0.286145
Polr2g	-1.44092	0.123864	1.23539	0.31431	-1.86841	-1.12684	-0.813569	-0.222691	1.03695	1.19985	0.959373	-0.330285	0.39992	1.02445	0.43864	-0.930041
Casd1	-0.512543	-0.203141	1.49369	1.57791	-1.50463	-1.6139	-0.403353	-0.320189	1.0878	1.36316	-0.0983374	0.60356	0.310262	-0.686993	-0.907218	-0.186069
Rgs9	-0.165155	0.388032	-0.426056	-0.838272	-1.6585	0.134316	-0.525508	-1.3344	0.895803	0.0794406	1.35178	2.31971	-0.921122	-0.00209141	0.366039	0.335982
Prkaa1	-1.36513	0.121383	0.205046	-0.534612	0.253953	-1.59974	-1.66037	-0.381765	1.33156	1.33158	1.05838	0.285041	1.0875	0.8806	-0.662304	-0.351121
Slc30a6	-1.93798	0.474232	0.579712	-0.679754	-1.18386	-1.50107	-0.432658	-0.0667878	1.09932	1.27788	1.61998	-0.122671	0.617652	0.374145	0.3684	-0.486541
LTO1	-0.415614	0.792829	0.464459	0.279716	-0.750812	-1.92133	-0.981875	-0.0461076	1.15033	1.31891	1.23909	-0.18077	0.949864	0.36534	-0.655665	-1.60837
Cdc14a	-1.08566	-0.769846	2.21132	-0.602187	-1.33902	-0.814143	0.360616	-1.07158	0.306226	0.912907	0.71537	0.903431	-0.517025	1.19401	-0.527875	0.123455
Mrc1	-0.909424	0.543923	1.01911	0.572507	-0.58434	-0.138275	-1.56415	-1.34717	0.493997	0.407533	0.304011	1.41145	1.83117	-1.28756	-0.153142	-0.599644
A130010J15Rik	-0.00794013	-0.47694	-1.16672	-0.630584	-0.294624	-1.32275	-1.00501	-1.0814	-0.20213	1.584	0.503956	1.704	0.421246	-0.229575	1.66356	0.540907
Has3	-0.00682937	-0.238627	-0.996282	-0.634356	-1.25546	-1.24632	-0.571405	-0.600633	0.434322	0.987176	-0.0312033	2.12783	0.604965	-0.209998	1.88841	-0.251588
Crebl2	0.641768	0.723414	-1.26168	0.440486	-0.216278	-0.501604	-1.07612	-0.210444	1.86176	0.340306	0.781368	0.961331	0.863915	-0.410062	-1.00502	-1.93314
Trnau1ap	0.556744	-0.565217	0.221405	2.83093	-1.44336	-0.881386	-0.643265	-0.445756	0.616564	0.924216	0.449246	-0.221981	-0.114315	-0.972275	0.258022	-0.569571
Cmya5	-1.70226	0.078624	1.75665	-0.664523	-0.955213	0.539574	-1.01301	-0.657422	0.971738	0.928572	0.965841	0.496587	-0.0940062	1.0573	-1.2633	-0.445156
Rfwd3	-1.92473	-0.748087	1.7405	-1.63639	-0.26543	-1.03662	0.179975	-0.457609	0.597098	1.1546	0.728316	0.409857	0.136458	1.0706	-0.183586	0.235047
Mms22l	-1.42741	0.461901	0.172396	0.440024	-0.720892	-0.222395	-1.37939	-1.00427	-0.147833	1.85774	1.20075	0.991953	1.04592	-0.00969471	0.164395	-1.4232
Zfp874a	-1.02401	1.04378	0.814591	0.290954	-0.384425	-1.60246	-0.749714	-0.586821	1.87774	0.990755	1.54137	-0.431323	0.131756	-0.618733	-0.342131	-0.951324
Mfap3	-0.724816	0.857236	1.29319	0.302279	-1.68221	-1.55302	-0.86428	0.095206	1.06005	1.27437	1.15584	-0.167473	0.186804	0.393434	-0.392579	-1.23402
Dynlt1c	1.18312	0.597497	-0.988728	0.0847921	-0.862696	-0.737163	-1.03459	-0.753625	2.01498	1.54165	0.0260859	0.81222	0.253006	-1.36728	-0.330275	-0.438993
Zfat	-1.42759	-0.647781	0.0672471	-0.241943	-0.492585	-0.651188	-1.11387	-0.744286	1.4636	1.34865	0.415093	-0.221695	0.204714	2.28413	0.401709	-0.644199
Col23a1	-0.544339	0.810714	-0.141507	0.0887942	-0.750818	-2.52752	-1.37446	-0.158663	0.81037	1.42001	0.337449	0.829533	-0.538779	0.253694	1.07365	0.411877
Kif11	-0.359859	-0.544269	1.21187	0.182282	0.0571294	-2.30571	-0.930528	-1.20056	0.0994013	1.73572	0.600078	1.11801	-0.612538	0.618098	0.187617	0.143264
Lrba	-1.68295	-0.248122	0.220856	-0.429081	-0.222362	-1.2106	-1.67437	0.316373	1.04954	1.70789	1.5197	0.594319	0.347148	0.505053	-0.19279	-0.6006
Txndc9	-1.31383	0.316318	0.939097	0.20097	-1.28289	-1.43464	-0.585103	0.208332	1.2736	1.40894	1.45136	0.00979108	0.292319	0.401949	-0.483695	-1.40252
Kif4	-0.84506	-0.77512	1.36281	-1.47177	-1.07085	-0.804474	-0.0366686	-0.558328	-0.262842	0.680835	0.898039	1.10858	0.00865033	1.21581	1.57075	-1.02037
Jak1	-1.07865	-0.327973	-0.0344314	0.231493	-1.19114	-0.263497	-1.09226	-0.159482	1.61345	2.10585	1.38122	-0.168979	0.326098	-0.0496799	0.0784907	-1.37051
Pgs1	-0.416939	0.54017	-1.58397	-0.778094	0.19741	-1.20124	-0.179139	0.166631	1.20893	0.823957	1.71284	1.39558	0.59845	-0.780821	-0.384409	-1.31936
Mdh1	-2.12419	-0.434485	0.477068	-0.475235	-1.39016	-1.03341	-0.484271	0.0077474	1.03649	1.37647	1.30026	-0.205088	0.918707	0.792514	0.570716	-0.333131
Mrps21	-0.467978	-0.0990697	1.84004	1.80392	-1.67571	-0.643375	-1.04617	-0.277082	0.728559	1.30702	0.379439	-0.129781	-0.0205753	-0.0891203	-0.675421	-0.934699
Rc3h1	-1.47615	0.275886	1.41351	0.387502	-1.59117	-0.959877	-0.947985	0.272966	1.21599	1.73236	0.691051	0.241313	-0.0757624	0.246397	-0.52374	-0.902284
Ddx58	-1.8563	-0.167189	-0.645643	0.871406	-1.14717	-1.12445	-0.0513847	0.178061	1.65071	1.7083	1.07222	0.225651	0.382717	-0.652338	-0.554492	0.109894
Stil	-1.43127	-0.812657	0.952687	-1.28752	-0.595032	-0.913013	0.0625221	-0.975702	-0.233851	1.37435	0.710026	0.81538	0.0717214	1.51775	1.3428	-0.598196
Apol10b	-0.0943723	0.0511293	1.20484	0.304349	-1.65755	-1.38521	-0.944616	0.167564	0.184297	1.2472	0.333933	1.40094	-0.331594	-1.01049	1.47365	-0.944065
Blmh	-1.13865	0.550033	2.05793	0.320777	-1.52638	-1.30949	-0.322832	-0.285499	0.78778	0.888496	1.16231	-0.142047	-0.0354759	0.350222	0.0308455	-1.38802
Mmaa	-0.190158	-0.167633	-1.13563	0.0440259	-0.452066	-0.756175	-1.6493	-0.572839	1.61322	0.163491	0.627807	0.342907	1.35325	2.00998	-0.773372	-0.457498
Actr6	-1.61542	-0.124981	0.4338	0.0476473	-1.36938	-0.781315	-1.28445	-0.312621	1.81831	0.677269	1.09548	-0.356988	1.30505	1.00417	-0.228195	-0.308379
Celf2	-0.959183	0.404005	0.593867	0.401215	-1.68207	-2.29051	-1.2041	0.0242886	0.957238	1.06084	1.00867	-0.00309647	0.573208	0.555472	0.389037	0.171118
Mad2l1bp	-0.798822	0.603685	1.37451	1.15029	-0.920462	-0.959087	-1.25297	-0.497873	1.22988	1.1056	0.907324	-0.677989	0.269578	0.187454	0.0319788	-1.7531
Hes6	0.495111	-0.29421	-0.0917423	2.62178	-0.113846	-1.23255	-1.65487	-1.2742	0.751099	0.918551	0.373659	-0.230195	-0.47595	0.212264	0.0969069	-0.101795
Gm13387	0.311138	-0.218395	-1.00902	-0.299018	0.327298	-1.55455	-1.12289	-1.34642	0.57653	2.50039	0.875016	0.864013	0.17631	-0.0401275	0.0810788	-0.121353
Gskip	-2.03661	-0.493038	1.44371	-1.3466	-0.94989	-0.932812	0.219078	-0.448173	0.520309	1.19051	1.24763	0.283746	0.098722	1.10586	0.301438	-0.203882
Hmox1	-1.20374	-0.017123	0.790723	-0.896391	-2.17843	0.0943175	-0.85378	-0.596372	0.840492	0.457211	1.7094	0.712299	0.2523	0.97203	0.639002	-0.721938
Mcts1	-0.314367	0.491103	1.10005	1.07999	-2.04048	-1.1057	-1.36694	-0.153487	1.11697	0.801725	1.04567	-0.387257	0.722274	0.294211	-0.173241	-1.11053
Zfp958	-1.21586	1.07999	1.01829	0.758164	-0.552528	-1.56023	-0.432402	-1.39689	1.4306	0.927118	1.13824	-0.552698	-0.354892	0.53912	0.135025	-0.961055
Slc23a2	-0.816711	0.403868	1.48045	-1.61939	-1.75088	-0.329822	-0.734566	0.0600278	0.770626	1.37207	1.11043	0.702331	-0.535698	-0.755332	-0.109673	0.752258
Gm10184	-1.00916	-0.24434	1.86524	-0.125771	-1.48365	-1.74446	-0.301653	-0.186591	0.41108	1.36047	1.26546	0.0276064	0.167211	0.791731	0.0858245	-0.87899
Jade3	-0.850192	-0.555	0.365251	-0.895765	-0.963237	-1.43348	-0.139443	-0.481322	1.17248	1.43226	1.72049	-0.436907	0.517696	1.48495	-0.862387	-0.0753887
Plekha1	-0.226729	-0.992929	-1.07886	-0.363781	-1.3838	-0.321403	-0.47127	-0.332378	0.439257	0.425662	0.277773	1.04779	-0.796487	1.58893	-0.173419	2.36164
Wdfy2	-0.875329	-0.320808	-1.14236	1.77278	-0.692978	-1.11553	-0.11963	-0.688961	1.0812	1.56208	0.247791	0.273426	0.288809	0.927919	-1.61452	0.416103
Alg6	-1.49721	0.756232	1.42338	-0.204024	-1.12717	-0.778673	0.0840559	0.193289	0.963222	1.12738	1.09047	0.401114	-0.430617	0.377323	-0.325748	-2.05302
Rps23	0.316406	0.143257	1.74951	1.48259	-1.6186	-0.259392	-1.70662	-0.45774	0.883197	0.932837	0.422893	-0.107722	0.345858	-0.526242	-0.416908	-1.18332
Eloc	-1.00154	-0.57368	1.53817	-0.474428	-1.79224	-0.99615	0.0955176	-0.583585	0.814407	1.01777	1.26538	0.113065	0.15796	1.41352	0.0912985	-1.08546
Nup35	-0.912919	0.0770512	0.671869	0.764992	-1.36202	-1.37512	-0.225727	0.0866474	1.72895	1.28045	1.33711	-0.0382539	-0.362172	0.548048	-1.17306	-1.04584
Zfp729b	-1.16346	1.08021	0.751417	-0.838226	-0.829976	-1.50736	-0.494852	0.0837491	1.7014	1.22724	1.06344	-0.0802606	0.642629	-0.301713	0.0632979	-1.39753
Hgf	-0.860426	-0.40628	0.105792	-0.785633	-0.932596	-1.12473	-0.758681	0.172563	2.0291	1.58753	0.946149	-0.283238	1.07245	0.791794	-0.52299	-1.0308
Fam185a	0.299376	1.5225	-0.393712	0.881073	-0.0617229	-1.4689	-1.70066	-0.378346	0.608944	1.2639	1.47399	0.124188	-0.36485	-0.99493	-1.05971	0.24885
Iah1	-0.224977	0.768603	1.33186	0.83198	-0.782958	-1.59266	-1.87759	0.191244	0.717939	0.586909	1.19084	0.373523	0.548794	-0.232612	-0.310391	-1.5205
Narf	-1.03077	0.319956	0.841124	0.216096	-0.781491	-1.51622	-1.26963	0.176937	1.40511	1.57434	1.38161	-0.293363	0.183165	0.609536	-0.795308	-1.02109
Gm4654	-0.540084	-1.68692	-0.0362229	0.653842	-0.790955	-0.920265	-1.29682	-0.942887	0.640835	0.641715	1.50679	1.20323	0.788806	-0.111943	1.39892	-0.508049
Sp110	-1.00619	-0.146903	-0.298847	0.603697	-1.78721	-0.918244	-1.02318	0.389126	1.35552	1.53454	1.73233	0.00645462	0.555958	-0.524036	0.20382	-0.676838
Mier3	-2.38324	-0.490895	0.430046	-0.687302	-0.116182	-0.581178	0.17309	-0.0712241	1.0026	1.39525	0.948525	0.251616	0.747424	1.24971	-1.29123	-0.577014
Pdf	-0.581508	0.117193	0.712995	0.78723	-0.751547	-1.29209	-1.28489	-1.30392	1.02986	1.73033	0.433788	-0.0929169	-0.48578	1.32157	0.736116	-1.07642
Slc25a12	-0.80375	0.0251019	0.107063	-0.958652	-1.23233	-0.622506	-0.745227	0.368504	1.16485	1.37069	1.97555	0.154843	1.05782	-0.497121	0.143917	-1.50875
Pde1a	0.537737	0.879102	0.18837	-0.971221	-0.64786	0.305314	-0.927533	-0.612533	0.436709	1.77842	1.69638	0.888194	-1.02665	-1.6534	-0.544311	-0.326712
Dync1i2	-1.29237	0.0884683	0.79371	-0.0541129	-0.817259	-1.59349	-1.02435	0.0106985	1.47941	1.32905	1.12124	-0.296885	0.785926	0.917285	-0.164337	-1.28299
Amn1	-0.129802	-0.593436	0.0511395	0.197308	-0.265466	-1.33256	-0.799446	-0.0507268	1.15092	1.78573	1.71497	0.0313007	0.974696	-0.270161	-0.690812	-1.77364
Ythdf3	0.631711	0.710898	0.405849	1.01803	-1.20295	-0.235431	-1.73981	-0.227462	0.610296	1.93383	0.246315	0.818279	0.122155	-0.671428	-1.40543	-1.01485
Abhd1	-1.3179	0.410406	0.958997	0.218724	-1.06299	-1.23544	-1.21521	0.555776	0.856433	1.17728	1.76245	0.746705	-1.30326	-0.112529	-0.00250488	-0.436946
Per3	0.782916	0.864485	-1.3762	-0.950905	0.223465	-2.13557	-0.791028	-0.865202	1.37325	0.757278	0.947157	1.0071	-0.046075	0.154677	-0.451474	0.506112
Ube2w	-1.5818	0.169153	1.88351	-0.403768	-1.09244	-0.983473	-0.431658	0.0378656	1.03667	0.849256	1.26968	-0.139474	-0.479852	1.30479	-0.807193	-0.631274
Rdm1	-1.19215	1.19018	0.663345	-1.8817	-0.781309	0.0584359	-1.56016	-0.622647	0.889892	0.0732122	0.854429	1.02198	0.231954	1.42826	-0.259154	-0.114576
C2cd5	-1.26116	-0.925895	0.676061	-1.28025	-0.400121	-0.753362	-0.0755983	-1.32761	0.280395	0.229184	0.404335	0.623704	0.138239	2.43699	0.090364	1.14472
Hnrnph3	0.419539	0.48104	0.00652962	1.58411	-0.180977	-0.895202	-1.84883	-1.13895	1.15615	1.35102	0.163872	0.445922	-0.456192	0.758481	-1.49675	-0.349752
Zfp758	-0.432722	0.818374	0.832644	-0.349671	-1.83552	-1.10819	-0.835086	0.251454	1.32931	2.02271	0.626149	0.272512	-0.507186	0.404066	-0.503574	-0.985286
Zc3h8	-0.775075	-0.14755	0.517942	0.102202	-0.386195	-1.64025	-0.0245791	-1.03299	1.60526	1.15429	1.04818	0.133511	-0.338214	1.62841	-1.51316	-0.331781
Zc3hav1l	-0.0526571	0.459713	0.131109	2.14018	-1.46248	-1.55617	-0.514239	-0.0778056	0.555185	0.949852	0.493746	0.0752658	0.815264	0.328137	-1.64963	-0.635469
Trim30d	-1.01902	0.266663	-0.945765	1.51263	-1.74714	-1.45334	-0.691722	0.46393	0.886675	1.15705	0.681764	0.788444	0.159145	-0.231778	-0.792468	0.96494
Gstp1	-0.473956	0.315121	0.587594	1.11965	-1.88009	-1.14265	-1.65476	-0.133473	0.8506	0.640922	1.03475	-0.457165	1.36616	0.543843	0.21087	-0.927421
Atp8a1	-0.0928226	-0.27969	0.141649	0.544744	-1.06723	-0.895277	-1.95271	0.211306	1.28131	1.18503	0.971565	0.0459377	1.78898	-0.243424	-1.13793	-0.50144
Mrpl22	-0.559811	-0.0170257	1.20884	0.993801	-1.11802	-1.19398	-0.969038	-0.0687416	1.79284	1.019	1.10659	-0.38925	0.660417	-0.372485	-0.712	-1.38114
Psma5	-0.510428	0.500442	1.5701	0.692882	-1.64396	-1.4191	-1.21604	0.144008	1.12155	1.33007	0.732576	-0.201096	0.313339	-0.166086	0.0157361	-1.26399
Nup37	-1.54589	0.125407	0.82058	0.693846	-2.01862	-0.379047	-1.1641	-0.13733	1.46544	0.633518	0.947159	0.255123	0.874645	0.193851	0.40553	-1.17012
Gbp4	-2.05327	-0.0516904	-0.0603895	-0.551411	-1.04578	-1.76261	-0.629524	0.278276	1.40733	1.03801	0.935229	0.175949	0.490925	1.17378	0.29246	0.36272
Slc30a1	1.28416	-0.305858	0.104469	1.63594	-1.21978	-0.660517	-0.981149	-0.478947	1.11415	1.67448	0.600397	-0.589295	0.381655	-0.603545	-1.35082	-0.605325
Snrpg	0.257411	0.250011	1.40841	1.0193	-1.90014	-0.360522	-2.18642	-0.437264	0.965445	0.44552	0.548683	0.231077	0.770589	0.0780267	-0.0668551	-1.02328
Rrnad1	-1.50523	0.874477	1.62969	0.263871	-1.23092	-1.61463	-1.00313	-0.0565556	1.16132	-0.0187781	1.24296	0.166388	-0.372093	0.764002	-0.610655	0.309289
Bdp1	-0.245521	0.935221	1.43089	1.38977	-0.808426	-1.01135	-0.707344	0.107882	1.11803	0.954067	0.429953	0.0398066	-0.451982	-0.362473	-2.19775	-0.620772
Golga1	0.462133	0.730386	0.362409	-0.764675	0.179429	-1.73371	-1.93799	-1.6386	-0.0499891	0.891604	0.931078	1.05779	0.517548	0.510091	-0.320196	0.802682
Atp5g2	-0.0702956	0.649261	1.91374	0.065505	-2.20923	-0.607143	-1.21504	-0.914821	1.12391	0.849237	0.318511	-0.524356	0.482198	-0.142898	0.728503	-0.447086
Smc2	-0.475798	-0.731072	1.03138	-1.5048	-0.732401	-1.33532	0.111282	-1.21793	0.00977296	1.22848	0.535641	1.67886	-0.255902	0.915084	1.17831	-0.435595
Anxa7	-1.68207	0.0729138	0.958417	-0.906894	-0.728577	-1.1427	-0.486578	0.293355	1.22902	1.35142	1.65643	0.0131281	0.164604	0.761244	-0.346427	-1.20729
Mrps36	-0.846314	-0.763667	1.13012	-1.36477	-2.0978	-0.749871	-0.531786	-0.264536	0.895944	0.400967	0.909058	0.530244	1.29506	0.796679	0.897699	-0.237023
Traj28	0.170634	0.344262	0.814822	1.25289	-2.36428	-0.724003	-1.36436	-0.195556	-0.0688417	1.33698	0.358119	0.846223	0.72554	0.427859	-0.924481	-0.63581
Immp1l	-1.40691	0.401467	1.40545	0.561742	-1.662	-0.521083	-0.677326	-0.272267	1.31344	1.62715	0.805171	-0.220229	0.118254	0.3731	-1.11713	-0.728826
Itgb2	-0.833407	0.499328	0.479467	-2.35489	-0.7316	-1.2395	0.0445239	0.297918	1.06031	0.506398	1.4697	0.821186	0.148502	0.620321	0.375866	-1.16411
Gm14410	0.0289312	0.476189	0.974479	0.709525	-2.29674	-0.327416	-0.543572	-0.931578	1.19867	1.49703	0.636146	0.71326	-0.148493	-1.39048	-0.140769	-0.455187
Mob1a	0.0711353	0.600257	0.909472	0.506082	-1.98397	-1.28241	-0.647642	0.251685	1.07243	1.68346	0.705718	0.389959	-0.00342454	0.0508316	-0.886578	-1.43702
Alms1	-1.02969	-1.33655	0.705867	-0.605392	-0.979437	-0.189181	-0.278233	-1.40199	0.393919	2.11748	0.996414	0.203666	0.219713	1.09167	0.862294	-0.77056
Dhrs1	-0.627692	-0.0397271	1.04223	0.122369	-1.54809	-1.52698	-0.393753	-0.148283	0.399661	1.88019	1.61387	-0.0967576	0.659016	-0.149077	0.157564	-1.34454
Afdn	1.14777	-1.71029	-0.761587	0.967637	-1.46839	-1.33173	0.164605	-1.10134	0.660895	0.0390447	0.861259	0.444653	-0.5013	0.494292	1.09505	0.999438
Pgbd1	0.261666	0.10684	-1.31574	1.09266	-0.943548	-0.826018	-1.0274	-0.456168	1.18736	1.03265	0.189792	-0.639174	-1.1217	1.5786	1.46491	-0.584719
Hnrnpc	-1.74935	-0.311123	1.37158	0.352308	-1.82655	-0.753149	-0.226453	-0.1772	0.665522	1.29426	1.14334	0.171364	0.698981	0.750766	-0.278714	-1.12557
Slc4a10	-1.05615	-0.415766	0.951304	-0.675619	-1.69265	-1.68931	0.0448783	-0.365037	1.52117	0.139834	0.40965	1.77504	0.813109	-0.246453	0.198101	0.287903
Insig2	-1.62941	0.108724	1.9239	-0.926182	-1.38492	-0.906051	-0.21998	0.0792275	1.16958	1.04563	1.06221	0.042071	-0.233215	0.712324	0.0634341	-0.907336
Hadhb	-1.79419	-0.240659	1.09469	-0.498194	-1.50034	-0.512841	-0.390177	-0.635249	1.33862	1.21204	1.44854	-0.468382	0.777443	0.507742	0.425594	-0.764639
Wrn	-0.519871	0.719875	0.877282	0.267995	-1.09829	-0.966888	-1.34725	-0.221116	0.839748	1.91049	1.40988	-0.428228	0.604646	-0.148266	-0.381627	-1.51837
Kcnk6	0.185458	-0.843221	0.383859	0.00164155	-1.22503	0.18131	-1.62104	-1.13767	1.1721	2.0981	-0.116032	0.543853	-0.465607	1.35583	-0.69244	0.178889
Cpa3	-1.94478	0.482374	0.162828	1.97459	-0.0514651	-0.377398	-0.780385	-0.658015	1.74875	0.383716	-0.229569	0.881128	0.4302	-0.323215	-0.619533	-1.07922
Palb2	-0.794067	0.596119	0.808937	-1.87611	-1.00661	-1.88886	0.118842	-0.623271	-0.0257103	1.10218	1.11629	0.93923	0.567553	1.02513	0.232625	-0.292265
Fam174a	1.14127	-0.441887	0.900907	1.00921	-0.55424	-0.418451	-0.725065	-1.07091	0.269966	1.85587	-0.162061	1.10955	-0.334692	-1.7561	-1.18883	0.365456
Ppa2	0.00520395	0.358401	1.37544	0.91576	-2.03026	-1.04141	-1.29767	0.12492	1.25788	1.35305	0.432263	0.0551672	0.242442	-0.664391	-0.0231263	-1.06367
Tlr6	-1.7597	0.360383	-1.27749	-1.01017	-0.754521	-0.41755	-0.657427	0.466316	1.01698	0.906317	0.96088	0.224481	1.29121	-0.885755	1.56395	-0.0279013
Rbm5	-1.97383	-0.152296	0.420038	0.211394	-0.732952	-1.21895	-0.775968	-0.258769	1.21004	0.902302	1.27702	-0.47026	1.04925	1.44606	-0.919285	-0.0137981
Cgas	-0.913515	0.248642	0.209437	0.168417	-1.02624	-0.0930227	-0.149388	-2.41221	0.584427	1.92809	0.512805	1.54457	0.0973198	-0.0680651	0.00640888	-0.637681
Gm12216	1.37166	-0.251857	-1.95258	-0.891368	0.185735	-1.184	-0.821721	-1.1675	0.308298	0.460943	0.265225	1.38802	0.0660632	-0.0780708	1.224	1.07716
Gm15573	-2.12818	-0.503151	0.430347	0.526235	-0.544195	-0.75349	0.332963	-1.19255	0.681878	1.68086	0.704349	1.40556	0.794801	-0.272308	-0.908978	-0.254131
Srsf3-ps	0.0678282	-0.276686	0.743641	1.90164	-1.83135	-0.980019	-0.355567	-0.530033	1.23191	0.883612	0.386477	0.427161	-1.13917	-0.526113	0.953117	-0.956446
Prdx1	-1.52051	0.0912346	0.95101	-0.0283896	-1.70586	-1.39972	-0.518822	0.15723	1.18015	1.58928	1.08043	-0.0846134	0.518262	0.334977	0.359503	-1.00415
Gm7027	0.527722	-0.00284898	-0.0640929	1.06553	-1.19921	-2.24891	-0.709897	-0.654492	0.947314	1.96626	0.27886	-0.195065	-0.156184	-0.554949	0.970258	0.0297041
Sptssa	0.623481	1.09769	-0.661488	-0.175719	-1.0965	-1.65175	-1.89542	-0.179516	1.46764	-0.00122786	0.669254	0.0618079	1.48512	0.669702	-0.0698301	-0.34325
Exo1	-1.02811	-0.747111	0.987856	-1.24188	-1.48711	-1.33079	-0.03909	-0.508748	-0.348567	0.711457	1.05685	1.65691	0.748049	1.21066	0.328048	0.0315753
Ech1	-0.919956	0.0422752	0.887126	-0.229298	-1.25458	-1.69171	-0.482626	0.0203913	0.742865	1.70791	1.18169	-0.0735983	0.36238	1.1414	0.0921327	-1.5264
Cnot4	-0.81908	0.718784	1.26807	0.685169	-1.48169	-1.16809	-1.40136	-0.0352809	1.40223	0.605696	0.855901	-0.366984	1.16668	0.308025	-1.01616	-0.721921
Ate1	-1.67297	1.19907	0.513552	-0.961324	-0.837985	-0.85827	-0.455944	-1.41305	1.43124	0.532828	0.756841	-0.248761	1.5697	-0.365203	0.264696	0.545579
Sf3a3	-1.62969	-0.175607	0.844315	-0.304939	-1.61856	-1.27732	-0.215591	-0.238188	1.38054	1.07906	1.28435	-0.230937	0.211167	1.10632	0.630142	-0.845055
Myl12b	-1.10324	0.140817	0.409434	0.166035	-1.74712	-0.971012	-1.59819	0.131491	1.37656	0.952551	1.12203	-0.305446	1.30063	0.216375	0.697487	-0.788408
Tbpl1	-1.45636	0.587746	1.14919	-2.0099	-0.579894	-0.797598	-0.814562	0.373114	1.30727	0.939547	1.00532	0.140138	0.36916	0.922542	-0.299768	-0.835942
Sec61g	-0.175318	0.436496	1.67059	1.18404	-1.71181	-0.613229	-0.838134	-0.505825	1.40184	1.4566	0.31555	-0.316749	-0.170708	-0.259692	-0.634628	-1.23902
Tbcel	0.919709	0.0744999	0.66251	1.62466	-1.90895	-0.926123	-1.2276	-0.00861492	0.168191	1.19042	1.03476	0.0386839	0.306284	-0.0165873	-0.425757	-1.50609
Bcl11b	0.868126	0.893203	-1.27013	1.14873	-0.577361	-0.934722	-1.68222	0.158876	1.59757	0.876201	0.671207	0.283232	0.530141	-1.1222	-0.609042	-0.831608
Kpna3	-1.9762	0.309628	1.40292	-0.684801	-1.09905	-1.29879	-0.399442	-0.327722	0.7522	1.17127	1.55733	-0.373861	-0.0729547	0.663517	0.624414	-0.248459
Tefm	-2.31657	-0.574697	-0.11085	-0.14824	-0.528709	-1.04755	0.0296801	-0.554384	1.41407	0.607123	1.99245	0.159352	0.493984	0.422672	0.707214	-0.545547
Ube2q1	0.237439	1.15474	0.967623	1.11028	-1.7062	-0.545586	-0.331409	-0.290558	0.267512	1.3973	0.756913	0.435044	0.0481883	-1.34361	-0.331654	-1.82602
Pfdn4	-0.152217	0.71779	1.71516	1.43457	-0.93736	-1.18745	-1.07098	0.152155	1.17786	0.727656	0.59824	-0.0198703	-0.162012	-0.826732	-0.504342	-1.66247
Ddx6	-0.198035	0.613269	0.400382	-0.223314	-1.28597	-0.848842	-1.65588	-0.341581	2.12259	0.811372	1.11158	-0.515064	1.16049	-0.304659	0.15964	-1.00598
Timm21	-1.12607	0.166423	0.798916	0.487359	-1.27667	-0.69171	-0.59447	0.0992162	1.65139	0.675667	1.78446	-0.0917065	0.366536	-0.186275	-0.114098	-1.94898
Mospd2	-0.955691	1.06297	-0.686655	-0.37773	-0.943747	-1.49321	-0.880031	0.154312	0.887564	2.11044	1.23716	-0.117383	1.07907	-0.57004	-0.153516	-0.35352
Fggy	0.0154275	-0.176176	-1.96125	0.428484	-1.40476	0.613259	-0.780772	-0.169479	1.14676	0.47601	1.25155	1.77462	0.429547	0.0730727	-0.98239	-0.733906
Zfp207	-1.24123	0.491448	1.07811	-0.288831	-0.996434	-1.69995	-0.472852	0.401751	1.26813	1.42343	1.31964	0.134032	-0.0787369	0.618857	-0.924561	-1.0328
Wrap73	-1.48433	-0.207246	0.17986	-1.36894	-0.208549	-1.46311	-1.24289	0.0808755	1.59261	0.782966	1.22808	0.207285	0.151931	1.52816	0.230206	-0.0069069
Tmem209	-1.61667	0.0587382	0.629697	0.0774361	-1.36272	-1.21991	-0.664449	-0.517799	1.27919	0.948287	1.05911	-0.690617	1.62614	0.0203317	0.920434	-0.547206
Prdm9	-0.602587	-0.215866	-0.725434	-1.73392	-0.507831	-0.665859	-0.178637	-0.794417	0.787322	0.709444	1.63878	0.531783	2.26165	0.321883	-0.268824	-0.55749
Elf3	-0.853549	0.940986	-1.88321	1.66735	-0.435127	-1.64385	-0.528753	-0.553085	0.388528	1.44784	0.691588	-0.186558	0.225392	-0.355097	0.358946	0.718603
Traj42	-1.05122	1.26122	1.06755	-0.0994004	-1.3719	-1.1613	-1.85922	-0.0596931	0.698611	0.264062	0.0111523	1.34872	0.385097	0.7621	0.7202	-0.915973
Trim8	0.520792	-0.855492	0.27472	1.40246	-0.733792	-1.22732	-0.180097	-1.32887	0.074273	1.60254	0.266704	0.712904	-1.78637	0.757494	-0.480899	0.980957
Traj22	-1.57875	0.740793	0.972153	-1.19333	-1.43498	-0.259625	-0.860103	-0.219385	0.574175	1.99306	0.565652	0.422676	0.714673	0.663255	-0.949302	-0.150963
Ms4a7	-1.10698	0.809384	1.45075	-0.0612241	-1.42563	-1.00883	-0.0118608	-1.30376	1.41476	0.468145	-0.270757	1.74579	0.274457	-0.446435	-0.766532	0.238721
Zfp931	-0.251403	0.31411	-0.110277	0.0583774	-0.373887	-0.11179	-1.33885	-0.795456	1.77863	0.922986	1.76119	-0.105586	1.18786	-0.295893	-1.06184	-1.57816
Thyn1	-1.22433	0.944854	1.08025	-0.247994	-1.8539	-0.751472	-0.0932773	-0.434078	1.67215	0.680789	0.745567	0.248235	-0.133666	0.725376	0.279179	-1.63769
Ttll9	-1.96113	-0.615064	0.444841	0.360813	-1.62066	-0.650101	-1.0731	0.0772353	0.891908	0.844665	1.22755	-0.182326	-0.228208	0.507793	1.66981	0.305971
Alg11	-2.0198	-0.38738	0.0830605	-1.45474	0.107442	-0.957844	0.0371944	-0.426443	0.540212	1.1545	0.690938	0.564958	1.78215	1.19036	-0.688393	-0.216208
Zfp874b	-1.0157	1.13138	-0.13782	0.929189	-0.4498	-1.40905	-1.40577	-0.227859	2.21566	0.84807	0.288625	0.0722468	0.51782	0.325937	-0.638114	-1.04483
Pfdn1	-0.904833	-0.406097	1.47191	-0.387624	-1.83981	-0.861979	-0.529494	-0.040418	1.34757	0.962218	0.780767	0.0378563	0.864262	0.406719	0.693709	-1.59476
Zfp280d	-1.17793	0.892845	0.846451	0.908185	-1.24004	-1.12448	-1.9622	-0.01724	0.74682	1.17005	0.479854	-0.119696	1.42934	-0.349037	-0.531788	0.0488509
BC002059	-1.04236	0.714135	1.39706	0.681929	-0.661991	-0.647737	-1.22002	-0.749252	1.71328	1.66965	0.55686	-0.586108	-0.0812494	0.0112561	-0.599479	-1.15598
Prdx3	-1.50027	0.161178	0.466321	0.327755	-1.61125	-0.69385	-0.845104	-0.125913	1.62132	1.08778	1.32326	-0.380497	1.37766	-0.0245757	-0.21527	-0.968547
Rps17	-0.376067	0.594912	1.72786	1.75496	-1.9806	-0.604018	-1.45168	-0.244944	0.340265	0.764862	0.143985	0.125536	0.592604	-0.722867	-0.0564291	-0.608373
Gemin6	-2.44969	-0.540115	0.834782	0.27848	-1.16533	-0.456332	-0.423639	-0.536547	-0.00837132	1.45538	0.330385	0.534229	1.59978	0.863809	-0.0340492	-0.282772
Mrpl47	-1.37608	-1.19714	1.47207	1.70695	-1.22942	-0.940662	-0.577628	-0.247775	0.8665	0.537399	0.798969	-0.171908	1.20903	0.0649651	-0.134472	-0.780794
Vcan	0.0747733	-1.25677	0.555785	-2.51264	-0.274518	-0.0902931	-0.616525	0.0469688	1.0323	1.54791	0.996881	-0.15789	0.517783	0.295903	-0.939516	0.779851
Ltn1	-1.63493	0.0814045	1.06557	-0.764303	-0.802935	-0.816384	-0.911538	-0.611331	1.86533	0.831913	1.03185	-0.539951	1.07488	0.874953	0.0514695	-0.795996
Zc4h2	-1.53636	-0.0731815	-0.578619	-0.906584	-0.350802	-0.476267	-0.640099	-0.306606	2.14032	1.63151	1.45136	-0.349215	-0.141214	0.816086	-0.683227	0.00289343
Capza1	-2.16826	-0.106117	0.93198	-0.81107	-0.813082	-1.06827	0.0158537	-0.0774083	1.17262	1.13553	1.38713	-0.12697	0.59513	0.943817	0.0385366	-1.04942
Zfp248	0.305859	-0.628556	-0.0304003	1.96505	-0.564571	-1.14486	-0.627601	-1.97858	0.523777	0.381644	1.84224	-0.10667	0.240942	-0.167242	0.626775	-0.637812
Slc28a2	-1.63515	-0.250394	1.45304	-0.387759	-1.47788	-0.620732	-0.432027	0.366645	1.4358	1.3368	1.54054	-0.0170251	-0.180431	0.0638798	-0.3347	-0.860605
Bpgm	-0.878746	-0.0887228	-1.4971	0.161268	-1.4957	-0.873466	-0.880654	0.183141	1.11523	1.32824	1.19493	-0.387174	1.54202	-0.0317081	1.00914	-0.400703
Apc	-1.03454	-0.504418	1.32958	0.613901	-1.51371	-1.37263	-1.24092	0.465095	1.15526	0.959232	1.38642	0.0592765	-0.0835101	-0.289434	0.84925	-0.778845
Ssr2	-1.19924	0.128557	1.78016	0.202247	-1.93064	-1.15415	-0.133182	-0.288426	0.900278	1.22142	1.16955	-0.134066	0.163292	0.16289	0.27634	-1.16503
Socs5	0.0752923	-0.782719	0.912028	1.6055	-1.16103	-1.21241	0.353594	-1.07124	-0.11826	0.977997	1.20187	1.14583	-0.419075	-0.00865917	-1.71244	0.213719
Naa16	0.715612	-1.03205	1.02985	1.52267	-1.28795	-1.31246	-1.77328	-0.55748	-0.0793546	1.25678	0.0223417	0.179899	-0.0655065	-0.334727	0.846121	0.869532
Mdk	0.940927	1.2381	0.455692	-0.94613	-0.833058	-1.99183	0.02297	-1.1777	0.650731	1.02239	0.162488	1.58365	0.273457	-0.696736	-0.908495	0.203541
D330041H03Rik	-0.833122	0.349293	0.997477	0.337093	-0.809829	-2.0152	-0.955686	0.069369	0.590963	0.60642	1.48685	0.0524951	0.156038	1.18045	-1.69185	0.479235
Oprm1	-1.40031	-0.887026	1.64927	-0.262516	-0.0767367	-0.457002	-1.20901	-1.86795	0.0129317	1.22352	1.07777	0.528488	-0.0870466	0.528238	1.0135	0.213878
Itga6	-0.140501	-0.145385	-0.497142	1.24772	-0.990282	-0.458428	-0.758028	-0.0745656	1.33718	2.01877	1.11322	-0.279126	0.43898	-0.967618	-0.0938624	-1.75093
A430033K04Rik	-1.56419	1.06954	1.14934	0.409088	-0.829862	-0.291151	-1.47384	-1.31349	0.527021	0.932821	1.23335	-0.488209	1.31159	-0.535162	0.335771	-0.472619
Gm6394	-0.679894	0.329393	1.07039	0.799959	-2.60287	-0.831614	-1.07256	-0.712944	0.564964	0.0520762	0.893583	-0.0595779	0.520806	-0.118745	1.37259	0.474437
Rpl5-ps1	0.118814	0.668371	0.941609	0.473152	-2.13215	-0.768331	-1.98495	-0.388465	1.21993	0.221732	1.07943	-0.323359	0.564007	-0.647238	0.794021	0.163434
Gm12666	0.941744	-0.0518534	-1.28552	-0.176702	-0.960735	-0.4414	-1.16442	-1.59295	0.396955	0.712676	0.165847	2.12381	0.861886	-0.014842	-0.579123	1.06463
Phlpp2	-1.16596	0.203444	0.155008	1.50073	-1.40525	-0.660995	-1.20601	-0.303478	1.8862	1.35801	0.0975475	-0.140471	1.05076	-0.106499	-0.530295	-0.732731
Tmem68	-1.13042	0.263081	1.96414	0.16895	-1.1713	-1.50474	0.0977703	0.000557496	1.05317	1.13702	1.0048	0.291668	-0.133179	0.149439	-0.792219	-1.39874
Nrip3	-0.835655	0.331728	-1.66158	0.567732	-0.846815	0.467834	-1.02571	-0.358006	0.83084	0.95647	1.40235	1.04988	-0.719305	-0.720897	1.53032	-0.969188
Spdl1	-1.04062	-0.743421	1.45128	-0.437789	-1.1597	-1.91408	-0.448121	0.0246869	-0.142336	1.72529	0.810388	0.791431	0.566956	0.936107	0.171162	-0.591231
Slc7a3	1.41264	-0.215653	0.0890173	-0.842032	-2.12429	-0.255138	-0.594101	-0.445498	2.16067	0.772864	0.173846	0.981951	0.0537135	-0.5433	-0.735675	0.110979
Gm11532	-0.809332	-1.51757	-1.13081	0.082682	-0.58991	-1.07267	-0.636179	-1.0829	-0.140201	0.861626	1.40316	0.785818	0.969828	0.562747	0.71071	1.603
Zfp949	-0.794036	0.560275	1.23186	1.23272	-1.61475	-0.548886	-0.92104	-0.309888	1.56982	0.941362	0.474294	-0.31726	0.646564	0.291926	-1.25349	-1.18948
Cald1	0.728756	-0.134305	-0.508594	-0.127123	-0.482283	-1.05758	-1.31384	-1.25342	-1.10676	0.72954	1.5739	0.4659	-0.118861	2.22413	0.337113	0.0434196
Primpol	-1.49343	-0.234082	0.788775	-2.16971	-0.743407	-0.311532	0.127865	-1.30635	0.860625	0.0609288	0.651246	1.24376	0.135125	1.23551	0.784291	0.370382
Sh3bp2	-0.746469	-0.72617	1.50345	-2.10773	-0.551816	-0.68134	0.167318	-0.757537	0.54161	-0.168275	0.783667	1.39453	-0.627656	1.57116	0.294393	0.110864
Pafah1b2	1.66829	-0.386998	0.939952	0.382115	-0.772023	-2.05172	-1.16756	-0.32493	0.612341	1.47482	0.294106	0.0408737	0.679007	0.361227	-0.913764	-0.835727
Arhgap1	-2.2281	-0.242126	0.807785	-1.16638	-0.882265	-0.755428	-0.394108	-0.0845494	1.36231	0.605122	1.27893	-0.235183	0.929408	0.686329	0.918704	-0.600448
Ankle1	-0.0223799	-0.648211	2.20421	-0.120384	-0.292145	-1.07264	-1.47946	-1.66331	-0.18969	1.53442	0.368805	-0.107483	-0.144538	0.432273	0.444366	0.756174
Cmklr1	0.376119	0.605163	-1.65399	-0.224208	-1.17287	-1.2426	-1.54215	0.729822	0.957074	1.74324	1.10118	0.726833	0.117142	-0.319942	0.0475836	-0.248391
Eef1g	-1.31982	0.448728	1.82111	0.739396	-2.00272	-0.86303	-0.672708	-0.223889	0.782526	1.02756	0.920299	-0.321964	0.487785	0.274054	-0.100734	-0.996589
Rpl10	-0.0376586	0.231108	2.1226	1.48204	-2.03896	-0.603593	-0.916847	-0.316247	0.201825	0.894167	0.720763	-0.02689	-0.00294355	-0.315859	-0.278543	-1.11496
Cenps	-1.85147	-0.534007	0.324496	-1.00064	-0.872339	-0.847967	-0.268784	-0.526411	-0.373886	0.553091	0.667352	1.74609	-0.0873804	1.87704	0.885791	0.309026
Syt11	-1.92995	-0.153877	0.973145	-1.06544	-1.38342	-0.991187	0.00706087	-0.347507	1.29	1.27219	1.32734	-0.35669	0.231962	0.832522	0.455654	-0.161809
Gm13608	-0.433959	-0.698806	0.627208	-0.34744	-1.81264	-1.10349	-0.178591	-1.31123	-0.338703	1.60396	0.592532	1.54126	-0.298111	0.49353	1.29216	0.372318
Tbxa2r	-0.214578	-0.157794	-1.89973	-0.388995	-0.123961	-0.592789	-1.76204	-0.172475	1.17215	-0.299373	1.47873	1.51841	-0.0510482	0.861385	-0.303346	0.935447
Uhmk1	-0.115595	0.716056	1.39659	1.22303	-1.95612	-1.0993	-0.639695	-0.188468	1.02463	1.3952	0.208511	0.0667353	-0.597338	0.481272	-0.756899	-1.1586
Psat1	-1.72999	-0.82732	1.43079	-0.838226	-1.44706	-1.12908	0.276489	-0.536872	0.17368	0.684204	1.1663	0.537333	0.154318	1.39102	0.843342	-0.148927
Trim21	-0.677629	-0.644666	-0.536631	1.40716	-1.83665	-1.47997	0.154827	-0.344048	1.74187	1.32244	0.693939	0.0946703	-0.415063	0.425763	0.5568	-0.462808
B230216N24Rik	-0.775573	-0.100784	-1.27146	0.142427	-0.959844	0.0368539	-1.66766	-0.165381	0.182077	1.89682	0.487677	1.36572	0.918805	1.21559	-0.415459	-0.889815
Phip	-0.0889952	0.458814	0.0536736	2.12428	-0.947196	-0.651471	-1.9166	-0.348447	0.98059	1.66217	0.173268	-0.119656	-0.223311	-0.241126	-1.11126	0.195269
Cd53	-1.87782	0.171007	1.35123	-0.910266	-1.14961	-1.04511	-0.699698	-0.0619841	1.1113	0.559871	1.25979	-0.376457	0.778512	1.14882	0.438552	-0.698138
Agpat3	-0.413088	-0.19525	-0.337657	-2.09695	0.04614	-1.78247	-0.23663	-0.864834	0.905028	0.306514	1.57974	0.813751	0.0994764	1.37451	0.348854	0.452856
Vopp1	0.160445	-0.123145	-0.608546	-0.0929153	-0.389022	-1.10107	-0.0294643	-0.0366363	1.35793	2.5249	0.0746225	1.15537	-1.09669	-0.236092	-0.0117686	-1.54792
Ice2	-2.05759	0.243939	0.0827189	-0.910006	-0.750218	0.0178932	-1.68811	-0.377624	1.69522	0.482123	1.17619	0.0914281	0.812582	0.955639	-0.2183	0.44412
Srek1ip1	0.0946936	0.362126	1.98053	1.50132	-1.84976	-0.623029	-0.73059	-1.14443	-0.119918	0.316762	0.701861	-0.11731	0.700225	-0.328382	0.503771	-1.24786
Mettl18	-1.32838	0.0128537	0.0493228	0.490791	-0.865148	-0.206082	-1.16447	-1.33578	1.78121	1.26025	1.23884	-0.787485	0.911312	0.664042	0.193137	-0.914416
Heatr5b	-2.32302	0.054966	0.792015	-1.62873	-0.222361	-0.852941	-0.439528	-0.407869	0.814906	0.912046	1.10728	-0.262961	1.03778	1.12689	0.187666	0.103865
Ms4a4d	-0.270573	0.630462	-0.886707	-0.29444	0.259832	-2.04904	-1.67649	0.051635	1.2709	1.36899	0.695486	1.06675	0.841574	-0.530825	-0.664189	0.186637
Pign	-1.83999	-0.0703723	1.00307	0.735851	-1.80381	-0.833634	-0.771935	-0.219053	0.971021	1.96971	0.389906	-0.0901169	0.685292	-0.129944	0.0015114	0.00250356
Akap10	-1.36414	0.159026	0.507644	0.216223	-0.630618	-1.69545	-0.544409	-1.47325	1.87197	0.975866	-0.284937	0.813153	0.908936	0.829824	0.251632	-0.541464
Trappc13	-1.66565	0.604825	1.72782	-0.551312	-1.08114	-0.728724	0.109387	-0.324726	1.12439	1.59604	0.929373	-0.127132	-0.00895735	0.318783	-1.19711	-0.725868
Zfp974	-1.09242	-0.928574	-1.60142	0.126656	-0.598532	-0.511636	-0.811472	-0.450956	1.56046	1.54321	-0.010244	-0.0296843	1.68384	-0.01496	1.10819	0.0275399
Trav6n-6	-0.474574	-0.397967	0.024934	-0.685661	-0.311426	-0.408316	-0.405103	-0.679198	-0.37468	0.221195	0.0567104	3.53027	0.0117003	-0.663969	0.330904	0.225182
Snap23	-2.24473	-0.37513	0.225003	-1.10683	-0.887118	-0.876417	-0.310231	0.259683	1.27747	0.52309	1.70439	0.219904	0.796541	1.01327	0.266053	-0.484943
Yme1l1	-1.7886	-0.34155	0.350611	-0.930597	-0.972113	-0.784347	-0.228723	0.138719	1.738	1.28576	1.26919	-0.154512	0.73322	1.02072	-0.291472	-1.04431
Cd55os	0.365898	-0.321079	-0.453902	1.00421	-0.866074	-0.174947	-1.59148	-0.0108768	0.226387	0.689457	1.8859	0.669225	1.44324	-1.66834	-0.353475	-0.844155
Jam2	-0.668696	-0.0997289	1.0297	-0.0108518	-0.970022	-0.898226	-0.485872	-0.323184	-0.0289011	-0.464436	2.55252	1.06932	-0.783555	-0.647363	1.4182	-0.688898
Ap4m1	-1.46791	-0.581789	0.659345	-0.628995	-1.06096	-0.747602	-1.32875	0.0977538	1.23025	1.18707	1.3152	-0.405922	1.17508	1.27115	-0.0848176	-0.629095
Gmnn	-1.32915	-0.810164	1.04678	-0.67447	-0.865655	-1.49726	-0.443978	-0.287228	-0.238184	1.60832	0.361856	1.04144	0.691821	1.04961	1.23528	-0.889024
Slirp	-1.32304	-0.705537	1.17277	1.52244	-0.674544	-0.58308	-0.793039	0.254249	1.41464	1.34039	0.754673	0.0666698	-0.440557	0.310809	-1.49281	-0.824026
Mrpl41	-0.436471	0.050238	0.913864	0.725401	-1.15489	-1.42349	-0.521143	0.206024	1.41769	1.13732	1.46821	-0.200458	0.457759	-0.514652	-0.185421	-1.93998
Mtrf1	-0.83057	-1.66892	0.6035	-0.620617	0.0058777	-0.880145	-0.933736	-1.01136	-0.113057	1.80938	1.18919	0.632221	1.15424	0.287562	1.05993	-0.683497
Etv5	-1.30435	-1.62532	0.665437	-1.19177	-1.16852	0.189443	-0.0538342	-0.59354	-0.199639	0.862683	1.31036	1.3336	-0.462178	1.50926	0.341172	0.387186
Pcyt1b	-1.43871	0.339154	-0.653354	-0.440293	-0.73691	-1.0052	-0.76724	0.537269	0.884564	0.198265	1.49253	0.753478	1.93404	-1.50521	0.372943	0.0346731
1110019D14Rik	0.519298	0.0601281	1.06636	0.730863	-1.45519	-1.38087	-1.4994	0.33796	0.830283	1.47637	0.734064	-0.0653655	0.0574257	0.355844	-1.76821	0.000436253
Tnks2	-1.01222	0.103788	0.0366579	0.456256	-2.04901	-0.806693	-0.312475	0.218549	1.41636	1.91768	1.42414	0.0997049	0.165369	-0.313161	-0.739468	-0.605469
Mas1	-0.605705	-1.19643	0.088367	2.66263	-0.705396	-0.826793	-1.20388	-0.482372	-0.40287	0.442209	0.974586	0.709256	0.866203	0.527069	-0.571206	-0.275663
Blvra	-1.89042	-0.885044	0.352409	-0.13118	-1.68878	-0.654815	-0.00815496	-0.0768303	1.19136	1.10918	1.21133	0.103357	0.819427	1.14279	0.385709	-0.980342
Evi5	0.0429667	-0.153689	-0.484052	1.22996	-0.742631	0.390945	-1.44341	-1.2284	0.953154	0.785005	2.02434	-0.023605	1.01504	-1.26764	-0.732611	-0.365375
Lexm	0.413162	-0.354891	-0.0955149	-0.408226	-0.617219	-0.758839	-1.16523	-0.767214	2.40081	0.950947	-0.397893	-0.220528	-0.456889	1.00161	1.54639	-1.07049
2500004C02Rik	1.20968	-0.147362	0.447432	0.483409	-0.979129	-0.971809	-1.50576	-1.01259	-0.849033	1.42902	0.328264	1.65631	-0.661535	-0.833797	0.976159	0.430732
Dad1	-1.01439	0.24865	1.1726	0.696468	-2.33241	-1.101	-0.997322	-0.0136416	1.10419	0.907406	0.936122	-0.251046	0.523043	0.445009	0.507493	-0.831168
Cd80	-1.54675	0.609418	-0.666486	-0.95889	0.386207	-0.86018	-0.960605	0.333786	1.09068	1.10197	1.67953	0.745346	0.537906	-0.0225699	0.213901	-1.68326
Utp6	-1.57946	-0.303205	1.77298	-0.989489	-1.14985	-1.16679	-0.285626	0.376394	0.772205	0.827345	1.4012	0.364993	0.672747	0.572446	-0.195968	-1.08992
Ilf2	-2.11975	-0.704424	0.608184	-0.50759	-1.49023	-0.890888	-0.0391888	-0.247714	1.3893	1.01281	0.747387	-0.102033	1.02202	1.27081	0.270399	-0.219085
Sh3d19	-1.67856	0.0206018	-1.2293	-0.140914	-0.0456247	-1.34301	0.000996124	-1.40627	1.5665	0.410864	0.938039	0.207355	1.08763	0.470597	-0.225236	1.36633
Xk	-0.444396	0.80384	0.213617	-0.769478	-2.4139	-0.775835	-1.17451	-0.232422	-0.103007	1.55643	0.723562	0.13353	1.44206	0.129206	0.163763	0.747543
Mgme1	-1.1544	0.342408	0.171971	0.0162186	-1.13807	0.270145	-1.60751	-1.89051	0.211764	1.23366	0.602784	0.41965	1.13352	1.33224	0.670899	-0.61476
Asxl2	0.0741203	0.927016	-0.662966	-0.27105	-0.373621	-1.01603	-2.3942	-0.415967	1.62991	1.13543	0.0510441	0.674087	0.296512	-0.899278	0.137411	1.10757
Cyld	-1.70086	-0.513524	0.237036	-1.83938	0.065042	-1.70055	-0.167725	-0.357591	1.24665	0.858316	1.14087	0.427418	0.762199	0.85011	0.47556	0.216432
Ap1s3	-0.0744015	0.168318	1.40186	0.107774	-0.460358	-1.44286	-0.532787	-0.0757361	0.12973	1.65082	1.68353	0.712963	-1.0094	-0.553437	0.0247455	-1.73075
Vcam1	-0.759996	0.218081	1.68686	0.260388	-0.0901944	-0.968037	-2.24324	-0.865769	0.699014	0.344307	0.0595144	1.78762	0.395161	-0.0773055	-0.800514	0.35411

## Sheet: overlap 1 down
	Tbx21+/+				Tbx21+/-				Tbx21+/E				Tbx21-/E
	S1	S2	S3	S4	S9	S10	S11	S12	S5	S6	S7	S8	S13	S14	S15	S16
Csf1	0.156769	0.345733	2.29664	0.496845	0.712857	0.848314	0.937378	0.49093	-0.809508	-0.885576	-1.32183	-1.14316	-1.16217	0.41962	-0.76401	-0.618835
Ccnl2	1.01803	0.12748	-1.63147	1.64001	0.871628	1.28189	0.540626	0.962362	-1.00563	-0.968405	-1.10044	-0.64522	-0.643187	-0.862388	-0.0708873	0.485609
Safb2	0.786197	-0.843723	-0.784285	1.29826	1.54765	0.998849	0.672597	1.18739	-0.779311	-0.430411	-0.849621	-0.780827	-0.925692	-1.12546	-0.951764	0.98015
Dync1h1	0.136408	0.641692	-1.62824	-1.24519	1.3102	0.765144	1.53583	1.18942	-1.00202	-1.30332	-0.336559	-0.824993	-0.362747	0.376324	0.0255686	0.722472
Kit	-0.294167	-0.100826	-0.403662	1.39406	1.43427	1.81121	0.957227	0.444313	-1.01428	-0.634434	-1.13192	-0.531577	-0.549632	-0.160307	-1.67743	0.457147
Sik3	0.0227089	-0.100609	0.203832	-0.528162	1.4567	1.74769	1.09575	0.785961	-0.600903	-1.47603	-1.06578	-1.16864	-1.22563	0.686061	-0.484754	0.651803
G6pc3	-1.12861	-0.566825	0.688729	-1.4359	0.598745	1.06076	1.83655	1.68417	-0.999892	-0.891813	-0.449972	-0.784253	-0.182549	0.717931	-0.0314589	-0.115617
Usp53	-0.881637	-0.306738	0.507919	0.728602	0.538089	1.39755	1.56229	1.24696	-0.985207	-0.444751	-1.09932	-1.74659	0.554975	-0.756326	-0.767832	0.452004
Gbf1	0.795029	0.172697	-0.653786	-1.23154	1.63305	1.30755	1.32318	0.598867	-0.809421	-1.48438	-1.11845	-0.318031	-0.886739	-0.220959	-0.0349815	0.927921
Prickle1	0.190654	0.475316	-0.544375	-0.147332	1.64275	0.491229	1.8057	0.78813	-1.69933	-1.1553	-0.9332	-0.691472	-1.19692	0.399645	-0.0796345	0.654138
Arfgef2	0.754888	0.456685	-1.9621	-1.3442	0.699385	0.902452	1.36105	0.527701	-0.788848	-0.442504	-0.729835	-0.886641	0.441581	-0.297387	1.61694	-0.309162
Cyp20a1	0.656637	0.476115	-1.09122	-1.53438	1.10249	1.01783	0.82218	0.941019	-1.76046	-1.05745	-0.894711	-0.448435	0.195671	0.696336	-0.215064	1.09344
Fbxo31	2.31256	0.768795	-0.900992	-0.29929	1.38254	0.782855	0.206414	0.248072	-1.15806	-1.02577	-0.983974	-0.959059	-0.0380623	-0.989232	0.494777	0.158434
Mapre3	0.971314	-0.392583	-0.447181	-0.163519	1.19827	1.32351	1.29822	0.387427	-1.36998	-1.01143	-1.15954	-0.325059	-0.48902	-1.54382	1.17406	0.549337
Lrrfip1	0.932289	0.996358	-0.113026	-1.48203	1.36782	0.688806	1.46921	0.74122	-1.31901	-1.63357	-0.726741	-0.4116	-0.76579	0.367222	0.0897135	-0.200875
Ccdc63	-0.411691	-0.036989	2.08466	0.00486128	0.818858	0.963562	1.61034	0.129408	-1.29507	-0.923764	-0.549746	-1.0785	-0.449527	0.793362	-0.643329	-1.01643
Ccdc117	-0.759377	0.200527	-0.15096	0.938463	1.16866	1.6829	0.504959	1.34175	-0.115405	-0.374297	-0.522186	-0.884059	-1.21964	0.505996	-2.05035	-0.266978
Leo1	-0.338787	0.213418	0.54597	-1.86259	0.773461	0.850811	1.40497	0.931274	-1.38482	-1.55805	-0.39697	-0.631848	-0.171773	1.30909	0.484939	-0.169104
Ppp2r3d	0.66072	-0.71206	-0.996532	0.216889	0.667846	0.816508	1.48922	0.664431	-1.01928	-0.876215	-0.808247	-1.90074	-0.26944	-0.223559	0.683778	1.60669
Hbegf	-0.20601	0.521892	1.29889	-0.915112	2.34166	0.771857	0.97749	0.314798	-0.950131	-0.686299	-1.17553	-0.870273	-1.09219	0.0406885	-0.539609	0.167874
Ndufv1	0.241818	0.251565	-0.620455	-1.63804	0.684589	0.984492	1.76239	1.12142	-1.24262	-1.66271	-0.424538	-0.686797	0.413263	0.143951	0.89747	-0.22579
Wdfy1	0.680108	0.164985	-1.01546	-0.0823276	2.25298	0.760068	1.3215	0.417207	-1.09111	-0.825424	-1.28947	-0.677216	-0.600595	-0.926742	0.0882814	0.823214
Cbx7	1.44635	0.716423	-1.00931	1.2787	0.374283	1.70026	0.331073	0.759094	-0.873645	-1.15617	-0.921964	-1.02793	-0.190981	-1.40719	0.010148	-0.0291387
Klf2	1.57572	-0.302346	-1.31988	0.654377	1.67153	1.45709	0.650448	-0.00281298	-1.14068	-0.899224	-1.00815	-0.657655	-0.742094	-0.503445	-0.158918	0.726043
Lrrc25	2.16792	1.01611	-0.709487	-0.590803	1.42187	0.570931	0.728784	0.0576874	-1.26969	-1.15651	-1.20225	-0.392527	0.262813	-0.928002	0.17511	-0.151966
U2af1l4	-0.168433	1.33865	0.794204	-1.74718	0.354851	0.869403	1.23086	1.11551	-0.648759	-1.73082	-0.580274	-1.25596	0.39309	-0.48176	0.304328	0.212289
Hccs	-0.00912722	-0.900007	1.89648	0.337436	0.973724	0.874506	1.1129	0.872234	-0.918777	-0.371524	-0.482217	-1.74981	-1.56521	0.0862761	-0.180819	0.023931
Mtmr10	0.625119	-0.749245	-1.12706	-1.45072	1.93977	1.08472	0.623557	1.18144	-0.577499	-0.312831	-0.813441	-1.22612	0.499726	-0.48654	-0.132129	0.921251
Coq10b	0.538582	-0.497519	-0.602725	-0.448959	2.07748	0.867996	1.31944	0.527093	-1.18562	-0.751422	-1.34767	-0.223567	-0.983327	-0.53681	-0.0621727	1.30919
Dynlt4	0.627144	0.0907515	-0.646591	-0.184507	1.13534	1.94953	1.09613	0.445945	-1.1791	-1.43622	-1.54196	-0.816779	-0.0934264	-0.241229	1.02023	-0.225255
Med11	0.179499	-0.277679	0.134634	-1.64833	1.05388	0.397466	1.48806	1.63963	-1.0646	-1.48434	-0.462958	-0.544219	-0.96646	0.93561	0.57026	0.0495539
Bad	1.5424	0.791073	-0.509485	-1.42208	1.3446	1.29918	0.906614	0.0570605	-0.974579	-1.54056	-1.01368	-0.462993	-0.305915	-0.432496	0.739113	-0.018249
Ifng	-1.63814	-1.14768	0.884474	-0.809407	1.03287	0.670327	1.49383	1.48583	0.0450826	-0.0466266	0.182204	-0.488623	-1.33864	0.830866	-0.278639	-0.877729
Crlf2	0.171668	-0.957825	0.294975	-1.47377	1.13265	0.808974	1.75004	0.923964	-1.32634	-0.206106	-1.52897	-0.959367	-0.18154	0.673529	0.373981	0.504145
Cltb	-0.0898344	-0.164065	-1.78002	0.604791	1.73362	1.03444	0.71367	0.958748	-0.693713	-0.50209	-1.11533	-0.34949	-0.312314	-1.58484	0.667466	0.878959
Abcc3	1.01077	1.60335	-0.80672	0.147039	0.854044	0.0212756	1.12755	0.878467	-0.855585	-2.07044	-1.22371	-0.661219	-0.150359	-0.345609	-0.379169	0.850311
Adam12	-0.656905	0.827488	0.457712	0.738305	1.75272	0.305819	0.565251	0.290283	-1.15253	-1.09221	-1.19681	-1.11151	1.64265	0.358486	-1.02195	-0.706791
Mprip	1.28447	0.325412	-1.41946	-0.915738	1.45218	0.777251	1.09987	0.75347	-0.925962	-1.59634	-0.91672	-0.0833906	-0.519696	-0.0932989	-0.341078	1.11904
Camsap1	-0.197818	-0.568671	0.285593	0.551335	1.02607	1.30079	0.403312	1.06137	-1.12992	-0.451686	-2.20748	-1.45202	-0.21108	0.665794	-0.186138	1.11055
Carhsp1	0.465309	0.830812	-0.541823	-2.3792	1.44246	0.712316	1.05553	0.507734	-1.06852	-1.26268	-0.771232	-0.0774329	-0.0930186	0.590403	0.689157	-0.0998161
Mia3	-0.298362	0.0242718	-0.218711	0.580169	0.568894	1.25203	1.06921	1.8512	-0.390227	-1.15063	-1.44153	-1.6899	-0.242303	0.171395	-0.926742	0.841233
Prune2	0.191107	-0.209293	1.1657	-0.486354	0.634705	0.918424	0.821283	1.10881	-1.35192	-0.706055	-1.93496	-1.19942	0.0978754	1.46219	0.183493	-0.69558
Nf2	-0.64522	0.892636	1.23163	0.0557604	0.0182102	0.84555	1.52897	1.79734	-1.01525	-1.44123	-0.957708	-0.88589	-0.646912	-0.0723319	-0.853223	0.147657
Niban1	1.22765	0.764341	0.010798	-0.629855	1.78433	1.02895	1.10465	0.320339	-1.15512	-1.66608	-1.05557	-0.259667	-0.969087	-0.807756	0.0578261	0.244254
9430038I01Rik	0.820121	-0.455271	-0.439327	-0.764662	1.6391	0.879402	1.25976	0.794134	-0.968124	-0.538007	-0.335858	-0.676392	-0.0103893	-1.21525	-1.4763	1.48706
Slc3a2	-0.945007	-0.964358	1.07753	-0.218437	0.600831	0.70755	1.59228	1.61221	-1.19842	-1.07361	-0.103932	-1.54048	-0.726021	0.334562	0.38423	0.46107
Gsto1	0.671638	-0.745962	-1.00234	0.0791681	2.27888	0.461788	1.44764	0.230888	-0.843789	-1.30965	-0.762912	-0.705686	-0.561502	-0.253403	-0.207893	1.22313
Lta	-0.179908	0.521596	0.985318	-0.538794	0.644505	1.0986	1.64122	0.734339	-1.0882	-1.78178	-1.21726	-0.0830101	-0.733665	-0.710057	-0.494771	1.20187
Cox10	0.872718	0.425807	-0.326248	-1.1255	1.13627	1.15858	1.33552	0.163204	-1.33485	-1.98451	-1.18129	-0.233223	-0.375194	0.230077	0.853274	0.385363
Wars2	0.328268	0.910674	-0.956517	-1.46971	1.17295	1.00225	1.15204	0.42127	-1.0536	-1.87987	-0.707567	-0.363818	-0.617537	0.622636	0.824749	0.613783
Hspa1b	-1.3124	0.532813	0.342978	1.23694	1.11037	0.605433	0.400758	0.338251	-0.335331	-1.52387	-1.11144	-1.11433	-0.043705	1.3938	-1.37368	0.853411
Psmd3	1.89742	0.285754	-0.555143	-0.859509	0.705223	0.966346	1.01528	0.702395	-1.36752	-1.79447	-0.984975	-0.442527	-0.369234	-0.416645	0.673766	0.543835
Stk24	1.11918	0.288913	-0.638237	-1.12788	1.99706	0.955072	1.38232	0.185935	-1.07459	-1.35444	-1.07419	-0.156293	-0.808205	-0.115415	-0.118325	0.539085
Naf1	1.25128	-0.590693	0.242882	1.44005	-0.123948	1.14211	0.856864	1.06684	-1.18012	-1.43258	-0.986707	-0.881196	0.0333362	-1.41003	-0.168244	0.740157
Aspscr1	-0.0763108	-0.373648	-1.03725	-2.19515	0.636769	0.698483	0.771463	0.205866	-0.643692	-0.868054	-0.479248	-0.354978	0.20103	1.14704	2.11831	0.249376
Fig4	1.05334	0.016156	-0.550964	-1.58234	1.9562	1.35823	0.638816	0.890438	-0.913039	-1.56389	-0.824403	-0.19007	-0.437101	0.0504003	-0.0425051	0.140724
Pstpip1	0.43079	-0.64752	-0.933558	-0.21564	2.34903	0.767005	1.21573	0.707774	-0.967349	-1.08704	-0.941982	-0.126865	-0.86441	-0.343682	-0.474085	1.1318
Aifm2	0.915048	0.572537	-0.412026	-0.442207	0.392171	0.875982	1.69175	1.395	-0.673729	-2.12764	-0.460001	-1.14701	0.0388816	-0.985979	0.492907	-0.125682
Scyl2	-0.835527	-1.5415	0.399509	0.401193	1.00452	0.792569	0.944518	2.33129	-0.605971	-0.770121	-0.962895	-1.07116	-0.678445	0.0585316	0.265047	0.268436
Slc41a2	0.272931	1.08897	-0.503337	0.508726	1.05344	0.853802	0.584139	1.55806	-0.48139	-1.44282	-0.592598	-2.00267	0.755056	-1.07734	-0.443355	-0.131603
5430416N02Rik	-0.914327	-0.62708	-0.58216	0.560236	1.4755	0.769105	0.53361	0.623648	-0.405315	-1.93584	-1.30075	-0.679243	-0.482131	0.966834	0.52589	1.47202
Map2k5	0.955535	-0.679102	-0.467256	-1.65624	0.821118	0.541327	0.74349	1.72599	-1.17762	-0.638121	-0.792127	-0.866331	-0.320235	-0.448857	0.865618	1.39281
Nfkbib	-0.143308	-1.00869	-0.124321	-0.494218	2.45354	0.36678	0.969804	0.410413	-0.923277	-0.830505	-0.764317	-0.658218	-0.954906	-0.0339003	0.012866	1.72226
Card19	1.23454	-0.138551	-0.973815	-1.20728	2.18894	0.842944	0.955561	0.0297461	-0.943633	-1.24624	-0.81232	-0.183794	-0.520919	-0.128408	-0.1816	1.08483
Areg	-0.596056	-0.695435	-0.198615	0.299509	-0.222764	0.731499	2.50852	1.99602	-0.795712	-0.549224	-0.603833	-0.886764	-0.912424	-0.306846	0.372053	-0.139928
Epg5	-0.523288	-0.328891	-0.309984	-1.93365	0.820706	0.807632	1.27357	0.788822	-0.624747	-0.476024	-0.684603	-0.243417	1.58348	-0.819154	1.48922	-0.819668
Dhrs11	-0.11275	-0.700762	-0.539755	0.152708	2.00776	1.98624	0.580307	0.416556	-0.968593	-0.591003	-1.10584	-1.3748	-0.240396	-0.579383	0.12925	0.940458
Dnajb9	-0.311913	-0.907999	-0.607487	0.872464	2.08298	1.7927	0.28202	0.922206	-0.288563	-0.801138	-1.13003	-1.2383	-0.437318	0.138603	-0.754969	0.38675
Hmgxb3	0.128557	0.034194	-1.61787	-1.69739	0.666593	1.32705	1.28067	0.609817	-0.642882	-0.924376	-1.04683	0.0229682	-0.496671	0.236529	0.639671	1.47997
Zfp296	1.03893	0.204413	-0.985688	-0.725707	2.45722	0.930204	1.00239	0.20468	-0.77135	-0.644431	-0.78822	-0.169851	-1.16836	-0.375438	-0.892581	0.683784
Ramp3	0.410982	0.860694	0.181184	-0.590664	0.0291033	1.37666	1.06143	1.56606	-0.900317	-2.24402	-0.699617	-0.738972	-0.300991	-0.63898	0.886387	-0.258949
Pja1	-0.517418	0.0274939	-0.641048	-2.46692	1.21177	1.05335	1.40938	0.337165	-0.251271	-1.1247	-0.546498	-0.145687	-0.43511	1.08104	0.35844	0.650011
Naga	0.248291	0.281076	0.730403	-1.7498	0.760857	1.17568	1.37809	0.474167	-0.700052	-1.93755	-0.259899	-1.3152	0.647472	-0.0441141	0.733257	-0.422675
Ubl7	0.324262	0.176848	-0.474908	-2.59226	0.983597	1.0869	1.1386	0.426832	-0.831038	-1.45015	-0.591088	0.0269772	0.0274745	0.357087	0.856068	0.534793
Rmnd5b	1.09959	0.551167	-0.339786	-0.615096	2.36502	0.875229	0.838646	0.293158	-1.03329	-1.13621	-0.890989	-0.328096	-0.77797	-1.01827	-0.625513	0.74241
Gss	1.04421	-0.20453	-0.741426	-1.36978	1.56733	1.12835	1.61611	0.18326	-1.32468	-1.44721	-0.656854	-0.0409588	-0.273805	-0.128717	-0.166774	0.815486
Rrad	0.661211	-0.316293	-0.691255	0.0262116	2.1691	1.2033	0.305249	0.336232	-1.09821	-1.45662	-1.50399	-0.276343	-0.673123	0.00313084	0.0873953	1.22401
Med26	-0.766055	-0.287666	0.277107	0.78883	1.18828	1.0563	0.975741	0.875299	-0.891018	-1.07375	-0.0849653	-0.49374	-0.515041	-0.317926	-2.1759	1.44451
Tceanc2	1.12563	1.01498	-0.877147	-1.45607	1.15464	0.909102	1.3106	0.165885	-0.999875	-1.89279	-0.774308	-0.344524	-0.382061	0.206296	0.602484	0.237161
Ski	1.82024	0.133088	-0.478072	0.725673	1.38139	0.582143	0.888991	-0.019777	-1.02622	-1.49772	-1.24237	-0.395189	-0.995645	-0.870263	-0.0678027	1.06153
Sergef	-0.0343019	0.187775	-0.160806	-1.92351	0.36523	0.80375	1.70372	1.31395	-0.4109	-0.960087	-0.552244	-1.1937	0.883876	-0.956936	1.12872	-0.194525
Cyb561	0.809422	0.885967	-0.813662	-1.82478	0.916596	1.17903	1.47746	0.768341	-0.289242	-1.59829	-0.10231	-0.43408	-0.773618	0.0932021	0.586819	-0.880862
Relb	-0.237899	-1.0834	0.435906	-0.276648	0.37794	0.83705	1.8413	1.21946	-1.42072	-1.56616	-1.17215	-0.0524736	-0.77857	0.363955	0.595204	0.917209
Stk40	1.64722	-0.39162	-0.189115	0.115773	1.78234	0.527562	0.921925	0.396661	-1.25434	-0.671388	-0.909317	-0.539745	-1.32108	-0.0270559	-1.21216	1.12434
Spats2	0.527759	1.12707	1.09369	-0.831818	1.73362	0.329032	1.26166	0.470656	-1.22182	-0.609416	-0.350495	-0.775703	-1.89007	-0.383817	-0.565969	0.0856188
Adpgk	-0.664644	-0.310169	-0.558693	2.17316	0.383271	0.933413	0.171985	1.274	-1.12123	-1.19389	-0.577506	-1.13313	1.25538	-0.236456	-0.808614	0.413119
Commd4	0.319449	0.0481352	-0.78669	-2.60597	1.1178	1.16449	1.29483	0.534757	-0.628093	-1.22858	-0.525347	0.200074	-0.160168	0.24162	0.73028	0.283419
Gm5380	-0.945038	1.00296	0.778502	0.507465	1.27815	1.11541	1.13373	0.369509	-0.810042	-1.51051	-1.22911	-1.24416	-0.186323	0.679809	0.237731	-1.17809
Pomc	0.119216	0.233246	-0.583201	-1.06687	1.93074	0.20193	0.894802	0.185953	-1.18979	-0.883457	-1.05852	-0.523589	-0.928784	0.622003	0.044568	2.00176
Tmem131	0.634104	-0.0469554	-0.569949	-0.216233	0.791836	1.32962	1.16846	-0.199505	-0.955286	-1.42747	-1.50151	-0.475943	-0.518432	-0.184407	0.00602702	2.16564
Enc1	-1.47066	0.354048	0.130541	0.0885555	1.65641	0.848482	1.91975	0.115565	-0.415994	-1.03629	-0.639029	-1.00441	0.20246	1.02429	-1.20084	-0.572885
Lnx2	0.840608	-0.288098	0.062846	0.766655	0.991377	0.0813762	1.10218	0.28127	-1.19014	-0.640502	-0.977434	-0.949345	-1.44238	-0.441522	-0.467941	2.27105
Lrrc8d	-0.164121	0.0581024	-0.864414	0.0855363	1.96227	0.856442	0.849297	0.416451	-0.975738	-1.94107	-1.07054	-0.399169	-0.170908	-0.636334	0.617159	1.37703
Col18a1	1.25627	-0.594291	-0.485914	0.0216366	1.74595	1.27839	1.44657	-0.418157	-1.1952	-1.24751	-1.00619	-0.3143	-0.828864	-0.575244	0.0414301	0.875425
Tctn1	0.477489	-0.610993	-0.3634	-0.91582	1.89986	0.650801	0.887268	0.223623	-1.34693	-0.98363	-1.39147	-0.188394	-0.106712	-0.26496	0.106827	1.92644
Brf1	1.58322	-0.288476	-1.33807	0.146222	1.40127	1.12254	0.529143	0.449756	-0.989899	-1.78161	-1.00707	-0.199277	-0.414635	-0.612382	0.417997	0.981263
Manbal	0.143595	-0.183284	-1.01864	-2.34131	0.622305	0.838064	1.3288	0.656352	-0.441549	-1.22793	-0.189819	-0.23421	0.409934	0.365057	1.69356	-0.420922
Iglv2	-1.9113	-0.934155	0.305992	0.0802738	0.867816	0.605586	0.50446	1.22215	-0.011127	-0.0232196	-0.721235	-0.0249366	1.25539	0.969392	-2.11277	-0.0723167
Mrpl54	0.562402	-1.23251	-0.280271	0.611399	1.45779	0.704618	0.612068	0.618554	-1.58781	-1.21474	-0.499125	-0.482998	-0.040988	-1.04987	-0.111849	1.93334
Map1b	0.140625	-1.00792	2.39097	-1.5475	0.718995	0.583996	1.10774	0.0818297	-0.534303	-0.264057	-0.676713	-0.731222	-1.06932	0.985857	-0.464863	0.285888
Selenom	0.995474	0.293993	-0.539936	-0.674173	2.18906	0.926634	0.651643	-0.0984074	-1.23211	-1.23465	-0.723863	-0.35934	-0.907874	-0.602997	-0.160737	1.47728
Tnfrsf25	1.02291	-0.174116	-0.43467	-0.370441	2.4406	0.549312	0.749279	-0.25589	-1.05905	-1.21795	-0.995709	-0.359538	-0.697346	-0.428817	-0.266873	1.4983
Leng8	1.22457	0.107323	-1.21277	0.156608	1.98798	0.737648	0.566251	0.392245	-1.16641	-1.23755	-0.560221	-0.427206	-1.08925	-0.833006	0.0296775	1.32411
Utp14b	-1.25058	0.0422122	-0.355763	0.530818	0.930286	0.603244	1.84503	1.46302	-0.215417	-1.42096	-1.2104	-0.184298	-0.277673	-1.44996	0.307507	0.642945
Fars2	0.750488	0.229395	-0.19366	-1.86762	1.09707	0.36842	1.49746	0.775707	-0.843742	-2.01793	-0.509456	-0.622823	-0.182049	-0.0239737	0.871726	0.670985
Neu1	0.120176	0.837346	-1.16289	-0.697029	1.76702	0.58316	0.268853	0.72362	-0.884348	-1.75241	-0.824917	-0.472751	-0.0944375	-0.582808	0.405722	1.7657
Zfyve28	-1.10149	-0.457799	0.622947	0.272042	0.180717	0.54572	1.32873	1.99565	-0.166229	-1.09046	-1.33646	-1.38181	-0.560398	-0.56361	0.970797	0.741648
Irak2	0.0925148	-0.49214	-0.525354	-0.327288	2.52542	0.440431	0.639172	0.912786	-0.955199	-0.846264	-0.878466	-0.659945	-0.737413	-0.343644	-0.514907	1.6703
Rrp9	1.37949	0.0582855	-0.986531	-0.919389	1.72837	0.856907	1.16747	0.138936	-1.07549	-1.21049	-0.98057	0.0449665	-0.989389	-0.590107	0.29518	1.08235
Dnmbp	0.745079	0.340824	-1.20113	-1.59142	1.35863	0.796716	1.02435	0.163579	-1.28056	-1.04691	-1.00483	0.0400377	-0.157281	-0.321305	0.499621	1.63461
Hs6st1	0.0659378	-0.268808	-1.05565	-0.00267576	1.34201	1.82191	0.219642	0.636045	-1.47342	-0.556943	-1.60847	-0.666285	0.0654921	0.0435073	-0.198717	1.63643
Tdp2	-0.720415	-0.402995	0.109459	0.279089	0.86244	1.51297	1.03931	1.4706	0.0616347	-1.12885	-0.672434	-1.58092	-0.531074	0.925578	-1.57009	0.345704
Atp5d	1.41029	-1.00707	0.670395	1.8	1.23331	0.715433	-0.0259685	0.661589	-0.844652	-0.634869	-1.4974	-0.700062	-0.676941	-0.613078	-0.964086	0.473108
Serinc1	0.476883	-0.243643	-1.10899	-1.49808	1.94777	0.72447	1.10793	0.559437	-0.939828	-1.19249	-1.01971	0.122805	-0.542316	0.0483889	0.27339	1.28398
Inppl1	0.612215	-0.446076	-1.10894	0.232722	1.97616	1.19436	0.77065	1.03447	-0.564848	-0.0576427	-1.36115	-1.14816	-0.108461	-1.12888	0.876928	-0.773355
Gas2l1	2.03424	-0.478277	-0.87196	1.22823	0.935305	0.477954	0.897311	0.0914981	-0.767475	-0.414613	-1.337	-1.06732	-1.57241	0.289982	0.119991	0.434548
Dnajb12	0.812702	-0.26273	-0.632448	-0.719479	1.99425	0.883568	1.15808	0.443719	-1.10003	-2.07691	-0.81765	-0.27536	-0.160958	-0.236346	0.824677	0.164916
Cenpb	1.06041	0.123957	-1.10977	-1.08821	0.211459	1.40233	0.563458	0.572916	-1.62971	-1.00376	-1.11171	-0.396442	0.897194	0.0409923	1.69478	-0.227903
Utp23	-0.23988	-0.00319703	0.509125	-2.46372	0.755484	1.035	1.09485	1.17081	-0.9542	-1.17317	0.0925671	-0.244348	-0.39371	1.16451	0.311945	-0.66207
Usp20	1.30104	0.451768	-0.886091	-0.961191	1.38878	1.03807	1.15636	0.273254	-1.12915	-2.01086	-1.03165	-0.0305819	-0.138636	-0.336965	0.599503	0.316352
Ap3d1	1.64522	0.266125	-0.664586	1.78248	0.558947	0.657392	0.467523	1.16967	-1.085	-1.04198	-1.3934	-0.196403	-0.716937	-1.20693	-0.000366617	-0.241751
Dnpep	-0.388616	-0.0975824	-0.449282	-2.93425	0.836047	0.518709	0.691947	0.554661	-0.592685	-0.893622	-0.170309	-0.00631263	0.583923	1.09313	1.2484	0.00584001
Frmd8	1.14833	0.239547	-0.26853	-0.412721	2.29929	0.816332	0.717736	0.0452194	-1.13211	-1.18079	-1.02818	-0.182587	-0.911492	-0.720143	-0.618506	1.18861
Car12	-0.154189	0.24158	-0.906313	-1.21962	0.507518	0.99861	2.33416	0.725067	-1.52801	-1.14941	-0.390198	-0.337933	0.215658	-0.596691	0.268146	0.991628
Mideas	0.880845	-0.185303	-0.722367	-1.17065	2.03693	0.780084	0.80274	0.334257	-1.0226	-1.50235	-0.9236	-0.0863604	-0.476422	-0.368855	0.126504	1.49716
H2-D1	1.48332	-0.279559	-0.879672	1.65671	1.76304	0.897805	0.371851	0.384049	-0.679866	-0.642159	-1.31682	-0.69514	-1.04812	-0.669922	-0.562698	0.21719
Utp18	-0.903792	-1.20982	-0.890543	0.815293	0.636226	0.604358	1.14515	1.87136	-0.0834376	-0.995337	-1.05794	-1.44571	0.230905	1.11703	0.362824	-0.196577
Polr3gl	1.22519	0.561015	-1.7408	-0.0266776	1.41858	0.6178	0.975015	0.393236	-1.26008	-1.60529	-1.30337	0.05338	-0.394681	0.0417885	0.317576	0.727316
Cd274	-0.586367	0.232347	0.615246	0.599401	0.662316	0.297127	1.32413	2.5084	-0.360227	-0.985229	-1.29095	-1.04521	-0.724356	-0.750826	-0.580482	0.0846773
Susd3	1.27321	0.581866	-0.376662	-1.36295	1.76178	0.643628	0.932765	-0.13202	-1.04157	-1.56618	-1.17039	-0.166242	-0.492419	-0.358047	0.387213	1.08601
Wdr91	0.243597	-0.273018	-0.650182	-1.11995	1.87345	0.906435	1.00585	0.0390265	-1.12827	-1.46249	-1.27656	-0.00289056	-0.366898	0.0269895	0.717834	1.46708
Rrp1	0.0502977	-0.801444	-0.50279	-0.000553352	2.24516	0.565597	0.82505	0.21896	-1.04553	-0.91714	-1.23785	-0.422446	-0.434598	-0.087908	-0.447567	1.99277
Xdh	0.227224	0.745075	0.468684	-2.43097	0.936765	0.129492	0.867641	0.761573	-0.783905	-0.812372	-0.0547276	-1.17258	-0.0544463	1.47536	0.609838	-0.912646
Snhg15	-0.709527	-0.0729874	0.263921	-0.61016	0.429255	1.48951	2.0988	0.837285	-0.641518	-2.04431	-1.16444	-0.17254	-0.542722	0.147101	0.282536	0.409793
Amigo3	0.818689	-0.000648788	-0.985664	-1.04677	1.95452	0.892087	1.22495	0.0157371	-1.34935	-1.03589	-1.44338	-0.0562342	-0.328047	-0.0120006	0.40795	0.944066
Marcksl1	-0.613967	-0.338829	1.84813	-0.89853	0.630031	0.505172	1.25467	-0.0833281	-1.14492	-1.11237	-1.11401	-0.170088	-0.718557	0.963344	-0.574874	1.56813
Man2a2	0.239736	0.126749	-0.524619	-0.736476	2.38357	0.886554	0.801283	0.319078	-1.16859	-1.68052	-1.1105	-0.254328	-0.103006	-0.508856	0.307138	1.02278
Nat9	-0.535361	0.266632	0.186188	0.948982	0.133372	1.83851	1.01641	0.943038	-0.870113	-0.875323	-1.19316	-0.945947	1.26632	-0.200143	-0.30328	-1.67613
Eefsec	-0.264513	-0.606516	-0.89697	0.509597	1.92861	0.520616	0.834286	0.233158	-1.19577	-1.46841	-0.289645	-1.01996	-0.660244	0.0738228	0.459669	1.84228
B3gnt5	1.00932	1.10746	-1.60658	-0.822842	1.45377	0.933885	0.203956	1.50791	-0.0559733	-0.565745	-0.941853	-1.23984	0.684895	-0.733942	-0.511161	-0.423257
2810408A11Rik	0.442577	-0.701945	-0.420377	0.522866	2.49019	1.05187	0.605512	0.567149	-1.66394	-0.959123	-0.766731	-0.499672	-0.648092	0.503326	-0.776049	0.252437
Frat2	0.166518	-0.319577	-1.52593	1.55566	0.145481	1.18257	1.17081	1.62757	-0.0639794	-0.731851	-1.34147	-0.915706	-0.0582713	-0.606915	-0.881405	0.596482
Il13	-0.518056	0.454512	0.607344	-0.833109	1.2545	-0.244172	2.35354	0.308848	-0.917465	-1.22088	-0.53158	-1.0424	-1.1909	0.476673	0.132248	0.910903
Taf3	-0.413477	0.178733	-0.86323	2.22086	1.35653	0.58014	0.788108	0.658514	-0.21074	-0.55728	-0.794323	-0.777601	-1.53409	-0.979385	-0.506355	0.853597
Hsp90ab1	-2.43581	-0.31003	0.735565	0.845353	0.207935	0.200951	0.348408	0.192926	-0.166444	-0.964142	-0.667775	-0.521097	0.594828	2.22317	-0.62227	0.338435
Ccdc91	0.255756	-0.468062	0.184532	-0.910224	1.85556	1.33917	1.29724	0.00388613	-1.16151	-1.79362	-0.438115	-0.69559	-0.115008	-0.568377	0.0512726	1.16308
Ptpn21	0.801386	0.438527	-0.375743	-1.61632	1.65641	1.15598	1.11715	0.0830002	-1.25286	-1.30468	-0.756052	-0.0287416	-1.09292	0.434555	0.906472	-0.166168
Isca1	-0.166925	-0.50177	-0.893121	0.35441	2.25829	0.973962	0.248172	1.06168	-1.18594	-0.0407248	-0.971845	-1.1634	-0.495592	-0.481039	-0.465793	1.46963
Actr5	0.171875	0.656039	-1.37332	-0.151478	1.66572	1.70664	0.608173	1.24056	-0.84135	-0.460315	-0.687972	-1.13889	-0.971595	0.407688	-1.0825	0.25073
Cd6	0.796512	0.350389	-0.615267	-1.77728	1.52173	1.10215	1.47896	0.148845	-0.949842	-1.56353	-0.844943	0.172133	-0.648977	-0.0505038	0.259987	0.619642
Ifnar1	-0.30757	-0.83209	-1.52622	-0.0331493	1.79998	0.250262	1.1845	0.747422	-0.769143	-0.341812	-0.654484	-0.473237	-0.336425	-0.892215	0.101366	2.08281
Vwa3b	1.59175	0.441699	-1.05344	1.3051	-0.173706	0.984113	0.252776	1.71357	-0.595478	-0.882406	-0.660783	-1.39784	0.41126	-1.15998	-0.14412	-0.632517
A930024E05Rik	-1.27637	-1.42618	1.15201	-0.718779	-0.0276473	1.21144	1.20996	1.74062	-0.631422	-1.15231	-0.161307	-0.639834	-0.439549	1.05476	-0.117778	0.222384
Ddx3x	-1.03908	-0.537499	-0.0260037	-0.161491	-0.0853852	1.66943	1.32137	2.11162	-0.816801	-0.782515	-0.402161	-1.61947	0.363402	0.0488038	0.428465	-0.472694
Ubr4	-0.0751092	0.279306	-1.06979	-1.05818	1.41645	1.26403	0.82788	0.744418	-1.51028	-1.40601	-1.31936	0.242708	-0.0845429	0.298742	0.175411	1.27433
Plppr3	0.628893	-0.301135	-0.915388	-1.25154	0.925348	1.68633	0.622741	0.0151161	-0.949079	-1.32325	-1.02815	-0.0750948	-0.498105	0.112741	0.374149	1.97642
Tmem185a	0.0723713	-0.380287	-0.162333	-1.08558	2.07578	0.956238	0.770958	-0.19287	-1.0444	-0.810083	-1.298	-0.769382	-0.256275	0.0942743	0.111304	1.91828
Sox5	0.978585	0.593876	-1.20175	0.204823	1.35201	0.65132	1.04854	-0.0276849	-0.689458	-1.7314	-0.987384	-0.25168	-0.525678	-0.715667	-0.512043	1.81359
Man2c1	0.52415	-0.12613	-1.13646	-1.58545	1.58088	0.791237	1.11295	-0.0349905	-1.03375	-1.34052	-0.96663	0.0655995	-0.188179	0.415895	0.377394	1.544
Chrna2	0.901518	0.840618	-0.376091	-1.10111	0.685316	0.843843	2.04009	0.70867	-0.721073	-1.17955	-0.369351	-0.100171	-1.7249	-0.333479	0.694519	-0.808852
G530011O06Rik	-0.874882	0.170161	0.95252	1.16499	-0.168144	0.129282	1.11427	1.21387	-1.59293	-1.79883	-0.925824	-0.945502	1.04905	0.555027	0.330047	-0.373115
Ralb	1.32747	0.500099	-0.830999	-0.225415	2.11324	0.643137	0.642907	-0.107965	-1.12158	-0.92305	-1.30198	-0.294532	-0.525737	-0.854439	-0.410504	1.36935
Wdr45b	0.172612	-0.939033	-0.977187	0.0600588	2.39189	0.941178	0.779673	0.411957	-0.788347	-1.37827	-0.761301	-0.170783	-0.769148	-0.161277	-0.209843	1.39782
Imp4	-0.40748	-0.0945649	-0.82407	-2.54427	0.761684	0.591273	1.21196	0.669946	-0.427309	-1.3149	-0.391525	-0.0407284	-0.0587059	0.97498	1.02283	0.870888
Qtrt1	1.10096	0.11014	-1.20601	-1.03669	1.84684	0.862954	0.966875	-0.170401	-0.987543	-1.34693	-1.16608	-0.0360966	-0.337795	-0.174515	0.242691	1.33161
Txnl4a	0.0211078	-0.847444	-0.588475	1.01321	2.04236	0.305581	0.76575	0.301044	-0.837001	-0.778465	-0.987621	-0.651333	-0.861337	-0.79915	-0.066896	1.96867
Taf11	0.689617	-0.103692	-0.208953	-2.14579	1.32045	0.465524	1.21278	0.524928	-1.11115	-1.5309	-1.028	0.0892968	-0.022595	0.246547	1.09373	0.508217
Rasgrf1	-0.650649	-0.441054	0.597311	0.0903912	-0.159379	0.480113	2.23813	0.761508	-0.623199	-0.759636	-0.859607	-0.954291	-0.574658	1.24937	-1.53662	1.14227
Ece1	0.165747	-0.092227	1.13155	-0.873967	1.37947	-0.00846263	1.85844	0.131959	-1.45821	-1.11083	-1.25756	-0.4402	-0.875496	0.302608	-0.0949824	1.24216
Cc2d1a	1.19629	0.656744	-0.514963	0.0532198	1.90088	0.27904	0.712538	0.189713	-1.24855	-1.38352	-1.20817	-0.266949	-0.94947	-0.567629	-0.358614	1.50944
Plec	1.25623	0.313755	-0.665024	-1.22619	2.40855	0.660695	0.796372	0.247392	-1.01789	-1.27159	-1.01597	-0.393968	-0.431764	0.249552	-0.374278	0.464118
Crip2	0.918265	-0.205449	-2.22126	-1.00351	2.05433	0.806926	0.469084	0.152938	-0.771263	-0.782143	-0.737351	-0.0618257	0.0390611	-0.0352325	0.268496	1.10894
Nav1	1.21192	0.426358	-0.935977	1.31328	1.73826	0.729654	-0.560581	0.960014	-1.10278	-1.22935	-1.3217	-0.355423	-0.000411581	-0.176336	-1.08478	0.38786
Mtmr14	1.74145	0.478689	-1.40561	-1.1961	1.10669	0.724658	0.677571	1.06913	-0.520965	-0.957811	-1.17273	0.184746	-0.938176	-0.878544	0.806911	0.280094
Pabpc4	-0.470423	-0.832167	0.00117045	0.720136	1.52475	0.938975	0.940875	0.457452	-0.172412	-1.43592	-1.63135	-0.656444	-0.0981929	-0.696889	-0.433373	1.84381
Aacs	1.45426	0.980088	-0.442642	0.0494761	1.27794	0.215894	1.18463	0.800388	-1.42074	-1.451	-0.274342	-0.238231	-1.0979	-1.14962	-0.722968	0.834771
Lad1	-0.704787	-0.296405	0.0566282	-0.475959	1.65825	0.163938	1.89225	-0.308356	-0.66585	-1.28051	-1.13442	-0.58033	-0.702976	0.861202	-0.146764	1.66409
Gpr3	0.462997	0.491622	-0.346326	-0.313816	1.71393	1.09237	1.657	-0.292507	-1.13771	-0.720687	-0.869258	-0.748112	-0.909612	-0.526042	-1.00794	1.4541
Cfap157	-0.516754	-0.1312	-0.11232	1.06505	0.218395	-0.0301947	1.375	0.675623	-1.14596	-0.667609	-0.829459	-1.89641	0.490445	-0.998174	0.635737	1.86782
Dot1l	0.798791	-0.527369	-1.02522	0.602511	2.13511	0.33833	1.3419	0.650414	-0.917682	-1.03895	-1.11065	-0.147866	-0.804162	-0.577966	-0.746038	1.02886
Avpi1	0.974226	0.00770967	-1.05036	-1.02361	2.12137	0.640493	0.976925	-0.149506	-0.495116	-0.955018	-1.12903	-0.131475	-0.64737	-0.614994	-0.17787	1.65362
Vrk1	-0.845104	0.235298	-0.296112	-1.20269	0.265787	0.693979	0.708993	1.88573	-0.543229	-1.30868	-0.509707	-1.44035	1.21351	0.689291	1.14664	-0.693342
Ift122	-0.70432	0.367559	-1.28371	0.0201587	1.2922	1.59861	1.25865	-0.0703178	-0.495368	-1.40625	-0.0987296	-1.27544	1.36862	-1.0305	0.173409	0.285436
Eef1aknmt	0.478781	-0.794039	-1.40915	0.0964554	1.94422	1.341	0.620495	-0.0500503	-0.634177	-1.40725	-1.01702	-0.218417	-0.390371	-0.00741508	-0.147054	1.594
Iqce	1.07783	0.705472	-1.13383	-0.968433	1.87429	0.939297	0.811972	0.0269763	-1.02748	-1.89979	-0.618941	-0.443963	0.103014	-0.495774	0.454713	0.594641
Palm	2.10238	0.724503	-0.585474	-0.01694	2.11383	0.533828	0.324277	-0.138642	-0.827952	-0.818296	-1.06586	-0.248447	-0.947321	-1.11544	-0.281105	0.246653
Pou4f1	-0.35719	0.308842	-1.68708	0.355901	0.837796	1.41562	1.11121	1.37975	-0.243892	-1.29738	0.0802106	-0.878127	0.491247	0.75566	-0.986414	-1.28615
Trub1	0.723459	-0.181544	-1.16236	0.127944	1.76495	0.948167	1.24342	-0.169938	-0.876516	-1.84979	-0.805588	-0.305083	-0.313664	-0.665026	0.106229	1.41534
Slc25a39	1.2075	0.0786366	0.626578	0.998835	0.646767	0.909427	0.356284	0.906292	-1.23613	-1.4383	-1.46814	-0.0217	-1.71192	-0.866766	0.554018	0.458614
Pde10a	-1.16495	-0.375672	-0.0296732	0.356584	0.481083	1.31064	1.99403	0.391005	-1.13595	-0.677479	0.0956944	-0.82742	-1.62658	0.18876	-0.398557	1.41848
Kdm2b	-1.24962	-0.681145	2.4614	-0.595026	0.790129	0.0392579	0.815138	0.976469	-0.853195	-0.444848	-0.30019	-0.153915	-1.07723	0.439148	-1.06079	0.894423
Mvb12b	1.39007	0.0738708	-0.139866	0.270741	1.07841	0.711336	-0.19588	1.85093	-1.90446	-1.1622	-1.27599	-0.39414	0.2221	-0.0832721	0.457839	-0.899497
Cerox1	0.948513	0.564051	-1.29266	-0.669686	1.32896	0.703751	1.52079	0.768225	0.25091	-0.430848	-1.23302	-0.811263	-0.270074	-1.31584	1.03328	-1.0951
Pus1	0.169597	-0.39587	-1.58629	0.196862	1.40468	1.0951	1.06159	0.211866	-1.45663	-1.4881	-1.26329	0.191691	-0.201155	0.650091	0.210236	1.19962
Ldlr	0.46098	0.182972	-2.26402	-1.00686	1.411	0.665331	1.00058	0.286307	-0.982033	-1.13453	-0.467868	0.160956	0.305394	-0.586218	0.646415	1.3216
Pwp1	0.786276	0.220138	-0.62301	-2.16868	1.10495	0.604934	1.53687	0.607502	-0.901821	-1.65428	-0.848736	0.183821	-0.123905	0.278199	0.377343	0.620392
Ccdc88c	0.679891	-0.212525	-1.75526	-1.21093	1.94277	0.905137	0.417222	0.615286	-0.863883	-1.30989	-0.764739	0.0405349	-0.0973607	-0.127812	0.548187	1.19336
Bckdha	0.595416	0.52453	-0.857039	-2.27906	0.424102	1.20311	0.976853	0.309746	-0.743846	-1.6468	-0.622374	-0.111048	0.286891	0.281404	1.35966	0.298454
Tubb6	0.896275	0.0222937	-0.870986	-1.03276	1.61428	0.67619	1.63888	0.53651	-1.19233	-1.50544	-0.744043	0.287981	-1.17597	0.387671	-0.199339	0.660777
Spsb3	0.501373	-0.228154	-0.962176	-2.21396	0.944304	1.10068	1.28913	0.71096	-0.593056	-1.58034	-0.77527	0.310141	-0.118582	0.239088	0.819242	0.556621
Arsk	1.07568	1.93602	-1.05203	-1.33449	1.19222	1.35498	0.0135288	0.816734	-0.788787	-1.1064	-0.191823	-0.398927	0.225843	-0.260345	-0.633802	-0.848414
Atxn7l2	-0.0111671	0.00161938	-1.11326	-1.4472	2.17321	0.35199	1.38646	0.276261	-1.08245	-0.622713	-0.191875	-0.798134	-0.402792	-0.228254	0.178141	1.53017
Mbip	-0.306232	-0.106247	-0.583088	-2.28782	1.09975	0.997631	1.19864	0.668574	-0.565248	-1.60873	-0.349468	0.141029	-0.349403	0.394593	1.34466	0.311349
Dohh	0.683195	-0.416433	-1.22387	-1.02604	1.58765	0.982661	0.750458	0.477183	-1.22033	-1.18408	-1.07709	0.298662	-0.67912	0.192673	0.16122	1.69327
Usp16	0.739783	-0.678806	-0.96767	0.419624	1.91927	0.882892	0.754019	0.662393	-0.96229	-1.16784	-1.17322	0.20848	-1.17771	-0.671908	-0.143576	1.35655
Lrp5	1.38113	0.3255	-1.99496	-0.243581	2.26325	0.572888	-0.0230296	0.825513	-0.724774	-1.08734	-0.811767	-0.336775	-0.347612	-0.297136	0.275203	0.223495
Col16a1	-0.855921	-0.717492	0.654759	0.142592	2.3642	0.57872	1.57772	-0.496276	-0.675081	-0.866465	-1.30135	-0.894592	-0.127535	0.824402	-0.439956	0.232271
Cops8	0.111009	-0.474905	-0.894998	-1.57589	1.90561	0.416757	1.22496	0.956974	-0.752839	-1.3712	-0.657365	0.0773532	-0.807946	0.0823141	0.594926	1.16524
Atg2a	0.400905	-0.135681	-1.37004	-1.04594	1.86486	0.832036	0.617942	-0.0281668	-0.891546	-1.23103	-1.07859	-0.0569733	-0.369814	-0.0177321	0.73826	1.77151
Epb41l4a	-1.00212	1.08154	0.465467	0.230238	1.17442	1.20866	-0.149241	1.55041	-1.36946	-0.326846	-1.2677	-1.14843	1.10998	-0.0526655	-0.663487	-0.840773
2810001G20Rik	2.0227	0.468204	-0.735853	-0.251526	2.16963	0.467473	0.596165	-0.00373725	-0.977319	-1.09407	-1.067	-0.128241	-0.840678	-0.78447	-0.20496	0.363684
Eya2	0.563989	1.66094	-1.02267	-0.20359	1.12441	0.184741	0.438788	1.51768	-0.999511	-2.21258	-0.383977	-0.664874	0.490184	-0.489888	0.194756	-0.1984
Rxylt1	0.952388	0.872568	-1.5339	1.41013	0.824128	0.783419	0.657185	0.849511	-1.43474	-0.855301	-0.17477	-0.202955	-0.0603321	-0.870823	0.435798	-1.65231
Ubash3a	0.413336	0.812385	-0.595858	-1.81581	1.52176	0.894265	1.28551	0.368602	-0.798729	-1.61431	-0.733262	0.219764	-0.877177	-0.136798	0.0606805	0.99564
Galt	0.576649	-0.0313161	-0.762218	-1.82611	1.38597	1.0927	1.344	-0.0191972	-0.898208	-1.4963	-1.03249	0.165597	-0.452317	0.282833	0.763287	0.907123
Fbxl18	0.748236	0.384093	-1.15131	-1.78915	1.56846	1.01866	1.34784	0.296137	-1.23916	-1.33143	-0.662834	0.317096	-0.376235	0.142134	0.152301	0.575163
Spg11	-0.177213	-0.54227	-0.861367	-1.47715	1.15773	0.338302	0.996147	1.69846	-0.161776	-0.649966	-1.08043	-1.53802	0.104846	0.480539	0.252089	1.46009
Zfp703	1.30732	0.853274	0.590471	-0.315585	0.945371	0.386988	0.801357	1.24024	-2.04481	-0.953125	-1.73606	0.00417346	-0.570715	-0.669631	0.0851796	0.0755619
Eif1	0.100015	-0.909101	-0.398464	1.15036	2.31302	1.06772	0.150724	0.281847	-0.546875	-0.688088	-1.05214	-1.08676	-0.453879	-0.731762	-0.589365	1.39275
Nfkb1	-0.386803	-0.39751	1.99177	-0.650608	0.696047	1.19021	1.28102	-0.290838	-0.926193	-0.285082	-1.18742	-1.55627	-0.175386	1.04127	0.432041	-0.776246
Ift20	1.01283	0.731462	-0.0075636	-1.51845	1.06521	1.10641	0.689816	1.10517	-1.17655	-2.20196	-0.46909	-0.0913561	-0.620062	0.475105	-0.0312754	-0.0697121
Tax1bp1	1.00047	0.0412151	-0.757495	-1.06822	2.2654	0.858696	0.90037	0.0158063	-1.03567	-1.27628	-1.14925	-0.0173872	-0.637433	-0.220674	0.0202063	1.06025
Prkag1	0.241906	0.668955	-0.709634	-2.47023	0.660794	0.81169	1.13187	0.554657	-0.27587	-0.93601	0.171686	-0.611152	0.0140685	0.108191	1.66727	-1.02819
Pigk	-0.0433884	0.137085	-0.181942	-2.7027	0.716457	1.01432	1.53536	0.0891314	-0.449608	-1.21015	-0.404298	-0.2608	-0.232379	0.530821	1.19552	0.266571
Cox15	0.0398693	-0.359041	0.773329	-1.55188	2.17044	1.03255	1.12006	0.0810493	-1.15521	-0.63318	-1.4849	-0.482183	0.631083	-0.463049	0.137099	0.143955
H2bc4	1.42988	0.105904	-0.953986	-0.0760753	2.52479	-0.0219085	0.413932	0.945372	-0.413915	-0.884276	-1.28946	-0.657087	-1.09897	-0.46396	0.11796	0.321796
Bcas3	-0.21079	-0.16494	-0.347417	-2.34897	0.50784	1.36256	0.693039	0.973096	-0.59172	-1.45046	0.10622	-0.664029	0.477439	0.335752	1.56317	-0.240789
Gpbar1	0.481832	-0.6999	-0.40328	-1.15081	2.25458	0.554331	1.15063	-0.723416	-0.8765	-0.801905	-0.931487	-0.603885	-0.59108	0.330373	0.541569	1.46895
Ivns1abp	-0.444164	-0.00853002	0.209599	1.27691	0.160112	0.746146	1.33696	2.37944	-0.50066	-0.435648	-0.952031	-1.3075	-0.926989	-0.0949196	-0.981068	-0.457658
Usp44	1.16255	0.0343556	-0.976417	1.26723	0.441799	0.460727	0.471165	2.07599	-0.866591	-1.27395	-1.16011	-0.157291	-0.605866	0.795556	-0.909693	-0.759466
Impdh1	0.515176	-0.325428	-1.42796	-2.27205	1.08522	1.00781	1.08569	0.257663	-0.97748	-0.955215	-0.464081	0.289053	-0.0841118	0.493928	0.859506	0.912292
Fnbp1	-0.6823	-0.342692	0.478318	-0.118499	2.14656	-0.0953443	1.20044	1.52117	-0.763291	-0.753551	-0.614322	-1.83375	0.510713	-0.0467578	0.178738	-0.785444
Nrgn	0.222602	-0.492032	2.59835	-0.550735	0.684766	0.846524	1.52382	-0.752892	-0.933983	-0.544879	-1.10859	-0.585078	-0.47171	-0.403892	-0.491828	0.459558
Slc52a3	1.25335	0.383478	-1.13955	-1.65135	1.82626	0.612393	1.34323	0.427816	-0.696504	-1.15798	-1.02461	0.295614	-0.645194	0.0850791	0.334119	-0.246151
Bcl10	0.128118	-0.579871	-0.353209	-0.372599	2.26367	0.598344	1.16136	0.261102	-1.27878	-0.923703	-0.807408	0.0237677	-1.19816	-0.154207	-0.415197	1.64677
Zscan10	0.552242	-0.0589094	-0.721914	-0.583178	0.616859	1.81146	-0.342625	0.128037	-0.898953	-0.89601	-0.998548	-0.564894	-0.208413	-1.18756	1.80737	1.54504
Slc35c2	0.964288	1.02234	-0.831412	-2.26405	1.01974	0.690511	0.987131	0.775603	-0.656735	-1.76574	-0.4026	0.0561891	-0.264343	0.507773	0.253937	-0.0926312
Rassf1	-0.362363	0.244973	-1.71565	-0.717542	0.872465	0.820367	0.796694	1.65492	-0.348005	-1.90546	-0.305943	-0.348546	-0.799277	0.490817	0.375589	1.24696
Mul1	0.476621	-0.521004	-1.37937	-0.847396	1.68341	0.890363	1.49483	0.508921	-1.1063	-1.43463	-1.09894	0.448229	-0.237315	0.0769944	0.042694	1.0029
Mpc1	0.829989	-0.16488	-1.18022	-1.80554	1.45932	0.807685	0.664015	0.633637	-0.980804	-1.60723	-0.270032	-0.0553128	-0.303108	-0.111459	0.807685	1.27626
Stk11ip	0.892468	-0.518998	-1.06812	-0.345785	2.01545	1.04866	0.467557	-0.240698	-0.861164	-1.32383	-0.877837	-0.209585	-0.558586	-0.512713	0.284633	1.80855
Sec31a	0.383783	-0.250518	-0.766216	-1.17834	2.18505	0.78959	0.758327	0.0108909	-0.808526	-1.45252	-1.08003	-0.10622	-0.493098	0.0692469	0.347573	1.59101
Dnajb1	-0.826091	0.15371	-0.31013	1.14456	2.04589	0.58861	0.0911242	0.124276	-0.550527	-0.915413	-0.920335	-1.18623	-0.445505	1.1191	-1.3755	1.26245
Ubxn11	0.601682	0.552525	-0.762254	-1.6078	0.247658	0.439616	1.27929	1.46888	-1.33072	-1.82798	-0.240858	-0.740312	0.680102	-0.0732232	0.84253	0.470863
AW554918	0.278163	0.40291	0.0609151	-1.63122	0.382613	1.06591	1.40893	1.50383	-0.0178822	-1.39605	-1.42603	-0.638927	1.17862	-0.713004	0.0644617	-0.523234
Slc6a6	0.923177	0.20079	-1.14863	-0.539119	1.80091	0.420701	0.916595	0.101148	-1.38285	-0.997253	-1.45724	-0.246786	-0.636902	-0.0675268	0.560021	1.55297
Hid1	1.35036	0.754087	-0.55676	-0.616836	2.44107	0.556438	0.759554	0.27579	-0.817161	-1.34497	-0.966939	0.0556072	-0.958068	-0.661732	-0.442523	0.172082
Ift27	0.793371	0.30735	-1.14737	-2.2684	0.909291	1.05264	1.05846	0.305731	-0.382799	-1.75438	-0.614783	-0.195886	0.331528	0.531808	0.703686	0.369746
Tomm20	0.620456	-0.502436	-0.336645	1.77345	0.7081	1.06329	0.485317	1.69979	0.104122	-0.72852	-0.831804	-1.53817	-1.16956	0.00919081	-0.198832	-1.15776
P3h2	-0.28484	-0.769346	2.46549	-1.22441	-0.0132643	0.929418	1.47366	-0.138151	-0.477668	-0.623919	-1.21801	-0.657317	-0.411144	0.729771	-0.356824	0.576548
Foxp4	1.13426	-0.112285	-0.373921	-0.414077	2.10655	1.10956	0.703999	-0.16285	-0.666585	-1.11645	-0.545243	-0.549436	-1.75905	-0.420106	-0.198702	1.26434
Eef2kmt	1.00856	-0.371718	-0.832617	-0.401515	1.8146	0.366459	0.65747	0.404959	-1.14397	-1.13372	-1.33727	-0.0403628	-0.350525	-0.657568	0.0103371	2.00688
Nrbp1	0.190894	-0.294522	-0.751586	-2.07729	1.67313	0.752651	0.773	0.207763	-0.807201	-1.48582	-0.587353	-0.0377141	-0.165507	0.431717	0.773175	1.40466
Fth1	0.239468	-0.51033	0.474669	2.51483	0.706962	1.26982	-0.273367	0.494248	-0.540306	-0.562931	-1.44582	-1.18545	0.232887	-0.262092	-1.21253	0.0599445
Lap3	-0.468056	-0.066252	0.077628	-0.312298	1.49485	1.28494	1.33101	-0.0101666	-0.387637	-2.28758	-0.498663	-1.44433	0.846437	-0.0727154	-0.21495	0.727788
H2aw	0.124499	-0.29446	-0.72926	-0.427515	2.34792	0.47644	0.238275	0.265362	-1.17483	-1.32468	-0.97038	-0.0926155	-0.637149	0.363872	-0.0852309	1.91976
Ascc2	-1.49825	-0.00951721	0.562327	-1.74932	0.244898	0.561092	1.08425	1.11863	-0.635288	-1.67675	-0.623397	-0.200286	0.0591051	1.4281	0.668543	0.665867
2310033P09Rik	0.840175	-0.750008	0.896562	0.181679	1.13633	0.480432	0.0441842	0.411794	-0.85562	-1.10166	-1.25987	-1.90911	1.5825	0.865234	0.271967	-0.834601
Psmd4	0.505268	-0.0127394	-0.921812	-2.41803	0.802602	1.03147	1.04681	0.280306	-0.755025	-1.57206	-0.487909	0.0433751	0.211974	0.719124	1.04322	0.483419
Mir31	0.426262	-1.11774	-1.15716	-0.748781	0.99231	0.643605	1.99401	1.19693	-0.673826	-1.03659	-1.13776	-0.198175	-0.784404	1.00386	-0.0157834	0.613241
Nfkbie	0.183977	-0.629469	-0.789729	-0.215173	1.83882	0.646104	0.636596	0.270527	-1.0132	-1.27248	-1.56994	0.112638	-0.714738	0.210367	0.350854	1.95485
Trpm4	1.09604	-0.428744	1.16506	-1.23158	1.87913	0.779132	0.827427	-0.245585	-0.626758	-1.40208	-0.573134	-0.934565	-1.27228	-0.143472	0.413987	0.697415
Nostrin	0.80066	-1.23785	2.18335	0.083018	0.596707	0.154246	0.709839	1.27186	-1.00707	0.0310549	-1.45885	-1.01391	-0.122803	-0.788231	-0.702342	0.500319
Cenpw	1.48232	-0.0777848	-0.143562	-0.884902	1.9667	0.679746	1.37505	0.361153	-1.1819	-1.14079	-0.745007	0.184743	-1.49336	-0.286814	0.0890199	-0.184625
Tnip1	0.117967	0.134547	-0.534126	-1.97696	0.488584	1.15872	1.28954	0.273795	-1.05233	-1.67166	-0.879913	0.109702	-0.222271	0.655893	1.2338	0.874716
Trib3	1.02549	-0.265028	-0.542163	0.408071	2.37907	0.581447	0.20367	-0.313154	-0.766016	-1.15794	-1.67892	-0.503816	-0.606929	-0.167962	0.0322144	1.37195
Fam118a	0.0486912	-0.0216583	-2.2501	-1.42094	0.915517	1.22616	0.846577	0.168431	-0.626182	-1.09851	-0.455675	0.125382	0.477396	-0.257621	1.07495	1.24758
Prkar1a	0.00247796	0.11287	0.944751	-1.47947	1.12565	-0.241381	1.56256	1.2397	-1.56422	-1.39738	-0.553262	-0.409376	-0.937273	0.488981	0.567335	0.538033
Rab33b	0.925256	0.217586	-1.29479	-0.572732	2.47006	0.666153	0.721223	0.502118	-0.764657	-0.834556	-0.723721	-0.170446	-0.769643	-0.898038	-0.574626	1.10081
Cep63	-0.476294	-0.559995	-1.00849	0.859763	0.785864	1.26176	0.677997	2.36794	-0.662507	0.138476	-0.383373	-1.28573	0.00822899	-1.35399	0.18057	-0.550214
Tmem151b	-0.598385	0.169624	-0.138887	-1.51606	1.24228	0.879575	0.462024	0.85695	-0.713053	-1.05574	0.0962323	-1.36115	1.42504	0.0244258	-1.20715	1.43427
Zfp608	-0.00600189	0.319728	-0.124382	-0.700894	2.16292	0.611649	1.39807	-0.122339	-1.37069	-1.38288	-0.929985	-0.0270404	-0.35228	-0.240832	-0.675264	1.44023
Capn10	2.19854	-0.427061	-1.72903	1.34433	0.976029	0.879098	0.134975	0.569846	-0.472406	-0.690952	-0.251629	-1.00786	-0.773345	-0.839188	0.172781	-0.0841222
Mob3b	0.195245	0.580612	-0.0975861	-0.165853	1.77357	1.2861	-0.113437	1.69139	-0.228801	-0.747112	-0.302501	-0.327461	0.49607	-1.13495	-1.03392	-1.87137
Sil1	0.956936	0.32153	-0.646296	-2.03898	1.13934	0.878796	1.31436	0.732086	-0.839768	-1.63345	-0.929238	0.431483	-0.15173	-0.367675	0.147975	0.684631
Lgals3	1.52131	0.254625	-1.01153	-1.22769	1.99226	0.72072	0.913305	-0.171072	-1.103	-1.198	-1.09731	0.134614	-0.592385	-0.0185119	0.192717	0.689944
Sirt3	0.270782	0.624189	-0.562094	0.0889249	0.40143	1.60447	0.478104	1.70636	-0.946925	-0.743683	-0.262101	-2.09371	1.14726	-0.425702	-0.8776	-0.409696
Wdtc1	1.54611	0.455181	-0.665744	-0.0359131	2.26725	-0.00914133	0.49925	0.349005	-1.05743	-1.34834	-1.0492	-0.324032	-0.7839	-0.4604	-0.493617	1.11093
Lancl1	0.47214	-1.28262	0.181772	-0.440341	0.224046	1.90895	1.65437	0.977004	-0.756803	-1.36884	0.0372976	-1.29828	-0.400037	-0.635341	0.891614	-0.164931
Slc39a8	0.198432	0.678354	-0.572239	2.20749	0.482828	0.807939	-0.10393	1.03325	-0.505506	-1.72129	-0.417517	-0.922939	1.08674	-0.647764	-1.12164	-0.482202
Olfr60	0.631849	1.4725	-1.20365	2.0612	1.08973	0.247468	0.402663	0.224484	-0.994072	-0.132012	-0.816202	-1.54155	0.217609	-0.149591	-0.842636	-0.667792
Tnfaip1	-0.158409	0.881665	0.979492	-1.7909	0.930446	0.429858	1.51259	1.1277	-0.240811	-1.89089	-0.118254	-0.987256	-0.0415149	0.328378	-0.817364	-0.144721
2410002F23Rik	0.261208	-0.340989	-1.37262	-1.12407	1.38965	1.17634	1.21286	-0.178116	-0.844875	-1.49357	-0.882369	0.175682	-0.285072	-0.0604294	0.858072	1.50831
Dync1li1	0.28366	-0.868032	-0.429462	0.865749	1.18401	0.316788	1.79764	0.771837	-0.237457	-1.29016	-0.941101	-1.64979	-0.0269961	1.3057	-0.91729	-0.165086
Cry2	-0.481484	-0.835434	-1.36733	0.333822	0.631706	1.78824	0.74255	1.38365	-1.21051	-0.816901	-0.966284	0.218263	-0.601842	-0.761763	1.17384	0.76947
Rbfa	1.52419	0.00676466	-1.57674	-0.646053	1.34664	1.17632	0.485582	0.221113	-0.785239	-1.43871	-1.30961	0.167684	-0.723985	-0.0705646	0.721121	0.901485
Srek1	-0.0692106	-1.30606	-1.44599	0.966898	1.07529	0.685659	0.830384	1.94601	-0.962778	0.339236	-0.569138	-1.18719	-0.158615	-0.95625	0.64711	0.164647
Gm14044	1.05896	0.176587	-1.68515	-0.885565	1.16202	0.232369	1.05897	0.105193	-0.429047	-1.13351	-1.1515	-0.405966	-0.148986	-0.76195	1.10133	1.70626
Itfg2	0.184751	-0.163387	-1.07298	-2.17561	1.14794	0.866539	1.0877	0.283819	-0.854487	-1.48097	-0.389632	0.167545	-0.116619	0.590979	1.41188	0.512552
Adam21	-1.0488	-0.102231	0.463903	-0.554038	1.65437	1.20966	2.06794	0.879332	-0.0356074	-0.764527	-0.949675	-0.79877	-0.240667	-1.35268	-0.13486	-0.293352
Dlg4	-0.530532	1.1603	-0.563907	-0.811549	1.71911	1.17421	0.87234	0.059798	-1.09785	-1.69354	-1.09352	-0.000593489	-0.705258	0.707293	-0.192811	0.996499
Tnfsf11	-1.17722	-0.188485	1.84156	-0.454668	-0.106463	0.271258	1.76133	1.32947	-0.504944	-1.46209	-1.1841	-0.271629	-0.744365	0.74069	-0.0724987	0.222159
Cbarp	-0.352056	-0.12798	-0.196759	-0.934597	0.593879	1.94566	1.67235	-0.301575	-1.19176	-0.688133	-0.788868	-0.341338	-0.658405	-0.0961677	-0.444395	1.91015
Nol6	0.176631	-0.244092	-0.820834	-0.654842	2.16464	0.597757	0.759945	-0.114384	-1.10509	-1.23992	-0.962662	-0.192991	-0.189716	-0.60939	0.483093	1.95185
Nmnat3	0.760102	-0.187464	-0.0672235	-1.02297	0.514506	2.10275	0.937008	0.369461	0.0497124	-1.51492	-1.0149	-1.57025	0.66128	-0.534004	0.960645	-0.443734
Micu3	-0.628256	-1.28192	0.37891	-0.7592	0.183836	1.33617	1.79403	1.96872	-0.0934351	-0.582013	-0.432597	-0.913887	-0.371144	0.470448	-1.2516	0.181939
Zfyve27	0.135106	-0.0226874	-1.40611	-1.08869	2.28396	0.625854	0.89006	0.642384	-0.719506	-1.36497	-0.485442	0.00629784	-0.0786598	0.189638	-0.868975	1.26175
Anapc7	0.765944	0.16775	-1.03152	-0.0687416	2.01995	0.271138	1.00235	0.260501	-0.798063	-1.18698	-1.21878	-0.226844	-1.09086	-0.747763	0.238276	1.64364
Iglc2	-2.06963	-1.00064	0.380006	0.316854	0.76357	0.88217	0.147737	1.34134	-0.144422	0.0815074	-0.780327	-0.100484	0.893021	1.11857	-1.89442	0.065152
Map4k2	1.21541	0.500399	-1.028	-0.697493	1.84446	1.0518	1.06422	-0.173925	-1.04608	-1.22651	-1.41632	-0.0116026	-0.465422	-0.662788	0.176554	0.875299
Cabin1	0.550194	-0.386477	-0.933476	-0.416763	2.20231	0.559722	0.87649	-0.0840656	-1.13134	-1.17123	-0.924162	-0.192851	-0.708921	-0.172729	0.0666735	1.86662
Siglecf	0.0273835	-0.903291	1.50147	-1.37429	1.33228	1.39185	1.72912	-0.867932	-0.623756	-0.571657	-1.00163	-0.102172	-0.472971	0.435154	-0.64818	0.148632
Il4ra	0.557722	0.0346569	-0.989523	-0.523467	2.24534	0.512096	0.247266	0.357509	-1.03353	-1.29395	-1.13936	0.001101	-0.208469	-0.492345	-0.168918	1.89388
Sulf2	-1.92397	-1.25731	0.218737	0.5485	1.46985	1.44463	0.631008	0.795198	0.361179	-0.652145	-1.46214	-0.515528	-0.2154	0.0752373	-0.452904	0.935062
Stk10	0.261822	-0.125337	-0.957912	-1.72496	1.98601	0.707536	0.886777	0.010922	-0.994307	-1.26766	-0.893449	0.0590341	-0.11924	0.300295	0.415505	1.45497
Ebi3	0.495731	0.107673	-0.0533554	0.223724	2.34525	0.267343	0.136923	0.33928	-0.635784	-1.29129	-1.44317	-0.3222	-0.942652	-0.595107	-0.444914	1.81255
Lmbr1l	1.63574	0.076033	-1.37945	0.668877	1.73816	0.613472	-0.106846	1.11431	-1.14828	-1.72243	-0.549969	-0.459932	-0.170318	-0.584781	-0.0962013	0.371608
E430018J23Rik	0.776267	-0.0966029	-0.190636	-1.61127	1.46788	0.636193	0.891128	-0.163376	-1.77449	-0.888662	-0.662956	-0.188532	-0.331925	-0.176641	0.400513	1.9131
Otud5	1.62016	0.558213	-1.24845	0.743776	0.842471	1.88653	0.354544	0.1497	-1.1625	-0.707746	-0.785935	-0.919399	-1.17233	-0.405437	-0.447052	0.69346
Cacnb1	2.01303	0.264915	-0.402261	-0.635472	1.60559	0.707808	-0.0803106	-0.175111	-0.487504	-1.75194	-1.02604	-1.1	-0.555768	0.0431251	0.606515	0.97342
Lrrc28	0.585158	0.0750085	-0.931444	-2.2007	0.9384	1.33563	0.385058	0.514106	-1.13276	-1.38315	-0.272919	0.0148669	0.37608	-0.353047	1.36143	0.688281
Mtfr1l	0.932366	0.21081	-1.01656	-1.76895	1.65545	0.910604	1.03541	-0.0644004	-0.818297	-1.48405	-0.895651	0.154571	-0.471557	0.113413	0.430078	1.07677
Ints1	0.688017	-0.155524	-0.451328	-0.94915	2.09631	1.24879	0.192912	-0.11413	-0.83165	-1.04283	-0.977205	-0.531927	-0.373614	-0.722808	-0.00318542	1.92733
Synj1	0.604984	0.480367	-0.473498	0.0605877	2.36223	0.401635	0.992411	0.679868	-1.23623	-1.20057	-1.18408	-0.129126	-0.818135	-1.20212	-0.0332513	0.694927
Sun1	1.1061	0.0910001	-1.27908	-1.1035	2.20904	0.699435	1.12267	-0.100086	-1.17628	-0.89329	-1.01346	-0.0815897	-0.491693	-0.291543	0.529868	0.672402
Rec114	2.06187	0.768748	-0.291581	-0.48488	1.56102	0.84781	0.25227	0.116767	-1.65179	-0.0885278	-1.32822	-1.04085	-0.429973	-0.830721	0.294214	0.243844
Cd81	-0.31082	-0.820249	0.0979705	-0.569085	1.79684	0.886067	1.37784	-0.77915	-0.767646	-0.976416	-1.0356	-0.0914716	-0.22731	-0.276448	-0.414989	2.11046
Aph1c	0.855878	-0.218537	0.172001	-1.97775	0.490063	1.21402	1.61156	0.486193	-0.848789	-1.48583	-1.28981	-0.214184	-0.188749	0.00107899	0.906011	0.486854
Ncln	0.962985	-0.139936	-1.11661	-0.826442	2.28237	0.759467	0.574368	-0.191222	-0.919097	-1.09034	-1.11043	0.0499657	-0.46202	-0.260463	-0.0669114	1.55431
Ssh3	1.14169	-0.053085	-0.824382	-0.669264	2.19437	0.799561	0.710349	-0.143222	-0.970325	-1.42785	-0.802108	-0.00621722	-0.512307	-0.62401	-0.302912	1.48971
Mfsd10	1.15947	-0.132047	-0.491289	-1.68879	1.8863	0.7836	0.967876	-0.388317	-1.09574	-1.10616	-0.978856	0.095819	-0.702222	0.160433	0.445308	1.08461
Prdx4	1.19507	0.194492	-0.646609	-0.213127	1.64958	0.825743	0.816872	-0.51372	-1.21647	-1.73165	-1.31085	-0.0635858	-0.615288	-0.0391579	0.216643	1.45206
Rnf19a	-1.64435	-1.06779	2.02894	-0.909517	-0.0748007	0.708012	1.61787	0.988088	-0.605106	-0.415016	-0.487487	-0.25471	-0.747642	0.396256	-0.238264	0.705519
Kat6b	1.85735	0.309315	0.70395	0.316823	1.35285	-0.133755	0.772537	0.858132	-0.209564	-0.896143	-1.02332	-1.57596	0.244647	-1.02272	-0.0749137	-1.47923
Sox8	-0.758708	0.522093	-0.222055	-0.436907	1.72935	2.71246	0.0743175	0.274069	-0.932348	-0.562988	-0.184601	-0.586418	-0.724767	-0.945798	-0.477826	0.52013
Il11ra1	0.441299	0.80864	-0.871705	0.346659	2.10303	0.754224	0.501493	1.06579	-0.761051	-1.12102	-1.4184	0.283424	-1.12543	-0.988183	-0.609784	0.591012
Prrg4	0.996687	1.24503	-0.808742	0.799584	1.2937	-0.0178766	0.325037	1.44251	-1.40811	-1.20615	-0.0650485	-0.859036	-0.549754	-0.402911	-1.47649	0.691579
Plekhg5	1.46032	-0.666486	0.0989786	0.818356	1.70656	1.03036	0.979761	0.401393	0.162441	-1.05996	-1.05063	-1.48026	-1.15319	-0.837737	-0.41488	0.00497381
Qpctl	0.560092	-0.261755	-0.773661	-1.69259	1.74949	0.942709	0.955693	-0.25732	-0.908162	-0.990398	-0.978436	0.182402	-0.693052	0.135341	0.354996	1.67465
Ssbp4	-0.0133619	-1.74145	-0.527905	-0.825997	1.80874	1.12251	1.4978	0.120285	-0.94525	-0.419563	-0.0973455	-0.929434	-0.784987	0.472952	1.19561	0.0673928
Cdkn2d	1.14069	0.091672	-1.08013	-0.810501	2.06048	0.815548	0.820695	-0.191071	-1.09111	-1.20396	-1.13231	0.185275	-0.590251	-0.553812	0.294765	1.24402
Dhx40	0.605907	-0.23306	-0.79558	-0.422943	2.08552	1.20432	1.34218	0.0953681	-0.950462	-1.39351	-0.953544	0.305519	-1.08849	-0.523768	-0.181127	0.90368
Ctsl	-1.85668	-0.805396	1.2769	0.298983	-0.0914186	1.37686	0.857784	0.931574	-0.177887	-1.03995	-0.51161	-1.48553	-0.159286	-0.108665	0.0611815	1.43314
Med25	-0.130813	0.1163	-0.815962	-0.629826	2.30673	0.813186	1.14501	-0.0693874	-1.20708	-1.34055	-0.685676	-0.230221	-0.375019	-0.688504	0.342962	1.44886
Cd70	0.56502	-0.42913	-0.0445812	-0.609587	2.40149	1.19828	1.5189	-0.734036	-0.524712	-0.745216	-1.04945	-0.171153	-1.08404	0.0688615	-0.839067	0.478421
Smn1	0.513233	-0.102742	-0.802108	-2.53098	0.753612	1.04198	1.39292	0.104554	-0.333412	-1.31764	-0.339048	-0.279737	0.155729	0.753129	1.18425	-0.193751
Mthfsl	0.588846	-0.0665334	-1.45872	-0.940248	2.08149	0.748744	0.423284	0.222343	-0.695965	-1.40594	-0.907745	-0.138128	-0.333562	-0.0865869	0.22465	1.74406
Rab8a	0.0466499	0.795017	-1.09981	-2.64821	0.700832	0.618866	0.717251	1.21164	-0.259704	-1.18301	0.195617	-0.409134	0.650603	0.463803	0.791009	-0.591416
Coq7	0.66168	-0.425581	-0.403509	-2.21388	1.04174	0.664464	1.60964	0.108681	-1.29761	-1.03553	-0.756363	0.207388	-0.279733	0.361771	1.05715	0.699699
Eif5a	-0.605781	-0.74432	0.264465	-0.56901	2.07729	0.465055	1.32465	-0.322722	-1.03822	-1.26302	-0.868597	-0.693225	-0.275962	0.0559126	0.425191	1.76829
Ppp1r12c	0.570652	-0.514069	-0.544675	-0.0137559	2.02346	1.01749	0.551122	0.251246	-1.06463	-0.672554	-1.72609	-0.0704951	-0.533337	-1.16687	0.394101	1.49841
Nup98	-2.57563	-0.892001	-0.0866481	-0.718853	0.47612	0.795853	1.39629	1.4521	-0.0844344	-0.689952	-0.205948	-0.337345	0.589523	-0.372343	0.956056	0.297208
Acd	0.607803	-0.469175	-0.606026	-1.33266	2.01777	0.55672	0.881609	0.0415978	-1.10088	-1.50013	-0.70121	0.00432963	-0.548059	-0.00522442	0.560231	1.5933
Nr1d2	0.847813	0.768708	-1.1956	0.969618	0.108234	1.04979	0.233742	1.94059	0.0101881	-1.1007	-1.35611	-1.60879	0.307015	-0.750287	-0.292588	0.0683725
Tmbim4	1.61816	0.166944	-0.341328	0.0333444	2.14826	0.551369	0.496203	-0.053493	-1.01192	-1.04934	-1.13251	-0.0915449	-1.17241	-0.75274	-0.580881	1.17188
Nacc2	2.20632	0.775811	-1.32693	0.512247	1.28114	0.539189	-0.287708	0.26723	-1.5741	-0.846382	-0.28506	-1.35895	0.252195	-0.175403	0.329677	-0.309276
1700120K04Rik	-0.599247	0.661946	-0.582773	-0.0799949	1.09405	1.73475	0.791909	1.07163	0.232642	-1.46085	-1.65753	-0.9665	-0.427146	1.07104	-0.819395	-0.0645233
Calcoco1	0.649108	0.0808608	-1.00964	-2.30572	1.05102	0.946991	1.08075	-0.11881	-0.614912	-1.28257	-0.820492	0.14658	-0.00991257	0.127726	0.758935	1.32009
Hook2	1.06379	0.449375	-1.19944	-0.924304	0.920769	0.499081	1.72949	-0.0770098	-1.04931	-0.969918	-0.890237	-0.399297	-0.841253	-0.363183	0.206609	1.84483
Ncdn	-0.0322641	-0.710784	-0.35955	-0.0112142	2.3002	0.39888	0.635855	0.0233951	-0.804853	-1.48763	-1.13166	-0.214159	-0.363943	-0.318413	0.0549445	2.02119
Elac2	1.37503	-0.0874261	-1.25011	0.877138	1.31347	0.662643	0.0855603	0.248464	-1.10728	-2.27686	-0.717206	-0.723474	-0.025872	0.342821	0.912515	0.370577
Cdk20	0.741194	1.05491	-0.830552	-0.979439	1.43618	1.48817	0.155921	-0.411198	-0.585058	-1.85789	-1.01468	-0.69429	-0.0204004	-0.249992	1.2631	0.504017
Snord35b	1.01724	0.134836	-1.23611	-1.24368	2.06844	0.65141	0.593948	-0.0682097	-0.96897	-1.30005	-1.19095	0.120578	-0.125499	0.0605685	0.183735	1.3027
Fnbp1l	0.474569	-1.13964	-0.222889	0.068761	2.82457	-0.301059	0.112753	0.847775	-0.917012	-0.457846	-0.469646	-0.672144	1.24061	-1.1322	0.0209553	-0.277553
Spag6l	-0.489103	-0.460854	-0.219773	1.51526	0.960129	1.58413	0.908525	0.473249	0.142807	-1.1828	-1.59056	-0.961992	1.20108	-0.847062	-0.794898	-0.238136
Asb2	-0.446701	1.30086	0.501061	1.29893	0.879196	-0.150943	1.12066	0.196029	-0.816077	-1.82825	-2.16173	-0.342246	-0.161687	0.254864	0.429684	-0.0736487
Aldh6a1	0.327083	-0.546823	-1.06458	-1.89228	1.67889	0.358218	0.73173	0.400007	-0.0931439	-1.26025	-0.662493	-0.550623	0.965157	-0.144376	0.0374603	1.71602
Eri3	-1.67	-0.485313	-0.210894	-1.40562	0.308449	0.429953	1.59312	0.951304	-0.275252	-0.560047	-0.281194	-1.22062	1.59499	0.669023	1.03082	-0.468721
Gtpbp1	1.36153	0.375934	-0.8894	1.37072	1.63801	0.108709	-0.227222	1.26859	-0.779307	-0.66944	-0.963732	-1.09593	-0.33569	-1.29917	-0.633236	0.769637
Tmem191c	0.34902	-0.110704	-1.5051	0.187899	2.38802	0.73992	0.337009	-0.195533	-1.12926	-0.617048	-1.12137	-0.710013	0.187262	-0.464296	0.0869915	1.57721
Prex1	1.4443	0.142264	-0.547162	-0.533706	2.14714	0.906255	1.12283	-0.342827	-1.13801	-0.867792	-1.15898	0.0725577	-1.02949	-0.77281	-0.104258	0.659688
Cad	0.745994	0.0686849	-0.565037	-0.530689	2.09549	1.22968	0.629775	-0.0380711	-1.29617	-1.68808	-1.1008	0.221882	-0.549837	-0.352701	-0.0185618	1.14845
Cfap36	1.20752	-0.234668	-0.139846	1.37684	2.0372	-0.0307945	0.354244	0.373605	-1.05992	-1.00255	-1.77689	-0.519573	-0.600316	-0.282908	-0.597543	0.895586
Slc39a11	0.295913	0.319372	-0.380855	-2.28489	0.86856	0.706995	1.47529	0.313065	-0.692502	-1.80859	-0.725261	0.142496	-0.322177	0.619988	0.888952	0.583653
Slc39a4	0.416335	-0.0841929	-0.871543	-1.69069	1.49096	0.636839	0.914216	-0.041236	-1.15209	-1.49454	-0.933534	0.194027	-0.13044	0.45286	0.691358	1.60168
Hfe	-0.211452	-1.2239	0.481409	-1.55709	1.40984	2.12991	0.00665419	0.386263	-0.367467	-0.483326	-0.726121	-1.11737	1.10824	0.266496	-0.633652	0.53156
Arsg	-0.0751602	-0.13637	-1.82129	0.11217	-0.0116586	1.05051	1.03813	1.31878	-0.407771	-0.38872	-0.324224	-1.60965	1.75021	-1.18614	0.307087	0.384093
Zc3h7a	0.520053	-0.189623	-1.39266	-0.356222	2.27468	0.696906	1.31123	0.378922	-1.04775	-0.966696	-0.666365	0.0696039	-0.991307	-0.649559	-0.0913636	1.10015
Jmjd6	0.471128	0.189994	-0.816577	-1.7377	1.27101	0.998539	0.977791	0.011523	-0.730966	-1.6366	-0.999865	0.162322	-0.625321	0.508804	0.392622	1.5633
Cks2	-0.469643	-0.349024	1.92724	-0.307745	0.641018	0.638991	0.702971	2.12367	-1.27383	-0.379059	-1.43168	-0.126783	-0.127799	-0.563383	-0.0814623	-0.923484
Daam1	1.04491	0.165903	0.407596	-1.02204	1.21737	1.08993	-0.0579735	0.744385	-0.0494068	-1.26796	-1.13376	-1.92145	1.60146	-0.0818791	-0.445708	-0.29137
Cxcl10	-0.360959	-0.597858	-1.28925	1.06153	0.222973	0.472728	1.06784	2.23497	-0.446481	-0.208284	-1.69951	-0.53069	-0.40192	-0.591685	-0.107633	1.17423
Actr1b	0.521287	-0.224771	-0.903209	-0.0636352	2.4093	1.06234	0.323409	0.358369	-0.822452	-0.687317	-0.613206	-0.465748	-0.826485	-0.752916	-0.973768	1.65881
Ptpra	-0.290554	0.735401	0.267327	-0.0717525	0.287862	0.740642	0.0208185	1.45194	-0.704863	-0.564137	-1.19101	-2.26013	1.36405	0.571106	0.813116	-1.16982
Tnfaip8l1	0.606609	-0.508411	-0.470186	-0.32543	2.53753	0.590995	0.839993	-0.397956	-1.0735	-0.63126	-1.42346	-0.467219	-0.652329	-0.322325	0.287391	1.40955
Il12a	-0.262341	0.643131	-0.622069	0.389327	2.04978	0.7325	-0.507718	0.708063	-0.598463	-0.853903	-0.936712	-1.66991	0.805094	1.44056	-0.920725	-0.396603
Apol7b	-0.596728	0.43904	1.84011	-0.0902107	1.17631	1.12492	0.52861	0.879016	-0.690268	0.176222	-0.742718	-1.81433	-0.529856	0.346783	-0.519012	-1.52788
Dok2	0.527727	0.0733544	-0.782749	-2.14506	1.32456	0.871847	1.2757	0.00185469	-1.00177	-1.51235	-0.764145	0.281867	-0.177507	0.724257	0.681682	0.620734
Tmem59	1.33295	0.232846	-0.685726	-0.562167	2.12607	0.600375	0.854253	-0.369617	-1.05059	-1.33049	-1.13002	0.0783461	-0.769078	-0.366404	-0.259152	1.2984
Slc19a1	0.0312951	0.905134	0.0423179	-2.36533	0.460399	0.673046	1.09527	0.790581	-0.86638	-2.04331	-0.374803	-0.0887264	0.296832	0.509093	0.810414	0.124169
Map3k14	1.10296	0.0900581	-1.11434	-0.770861	1.98905	0.747092	0.453229	-0.424905	-0.931008	-1.32422	-1.15798	-0.172934	-0.274182	-0.279699	0.418804	1.64894
Gadd45g	-0.358798	-0.548046	-0.477666	-0.251655	2.44388	0.120312	0.411713	-0.0531522	-0.760677	-0.981096	-1.21908	-0.132913	-0.240709	0.213552	-0.365237	2.19957
Cped1	-0.814328	-0.761506	0.141045	0.170894	2.77867	1.68241	-0.0952933	0.471528	-0.38326	-0.704042	-0.434635	-0.717245	-0.795221	-0.756288	0.527627	-0.310353
Ccr7	0.119138	0.524406	-1.0761	-1.2846	0.580808	2.43872	0.743017	0.626535	-0.317464	-1.51145	-0.0784568	-0.534429	0.452296	-1.11489	-0.260845	0.693311
Best1	-0.737708	-0.917536	-0.0320664	0.894678	0.22749	0.505472	0.934946	0.872091	-0.212392	-1.46034	-0.899275	-1.75518	1.56641	0.413526	-0.699781	1.29966
Polr1b	-0.0595895	-0.0421851	-1.24147	-0.678431	1.53381	0.57823	1.27188	-0.196675	-0.899505	-1.40377	-1.02989	0.0508001	-0.590457	0.49007	0.170462	2.04673
Topors	-1.44515	-0.578604	0.169099	1.03354	0.0436013	1.55579	1.56663	0.884185	-0.468465	-0.299867	-0.42299	-1.33473	-0.818449	0.236863	1.12636	-1.2478
Wdr74	0.564472	0.105895	-0.49067	-2.29713	0.798519	0.82826	1.01463	0.37527	-0.993167	-1.67621	-0.817962	0.278658	-0.18316	0.746705	0.891836	0.854052
Gm9574	0.889415	-0.305346	-0.765996	-0.92816	2.07404	0.712324	0.322412	0.415927	-1.04557	-1.19047	-0.91694	0.199858	-0.786432	-0.647888	0.209864	1.76296
Ift22	-0.346327	0.455788	0.784902	0.683647	0.624629	0.494447	0.491838	1.1788	-0.158221	-2.21365	-1.8203	-0.577926	-0.843724	-0.588464	0.850026	0.984529
Pdlim4	0.795504	-0.742269	-0.171893	1.98386	1.42196	0.542503	0.555287	0.223209	-1.5091	-0.14568	-1.16554	-1.45615	-0.518241	-0.359723	-0.379509	0.925778
Hdgfl2	0.826811	0.0554054	-0.896396	-1.53973	1.92526	0.765602	0.583696	0.0159474	-0.800284	-1.2388	-0.980881	0.0390916	-0.637202	-0.0320415	0.205527	1.708
Pccb	1.16843	-0.160813	-0.259951	-0.218969	1.69589	0.842442	0.0766413	-0.244873	-0.999312	-0.658194	-0.765131	-1.70466	0.754644	-0.349317	-0.982743	1.80593
C4a	-0.744572	-0.985946	0.807854	-0.435706	1.63377	0.740496	-0.373442	1.36692	-0.751646	-0.76585	-1.38266	-0.129606	-0.244038	1.21453	1.20599	-1.15608
Pcbp3	0.441017	-0.663644	1.57242	-0.423331	0.949151	-0.114402	1.87192	0.6203	-1.38164	-1.16955	0.0300653	-1.69868	-0.284037	0.673119	0.0378436	-0.460559
Hdac5	0.578044	-0.275335	-0.877055	-1.50095	1.887	0.82657	0.833426	-0.0260375	-0.889701	-1.10509	-0.864872	0.264286	-0.704215	0.0577744	-0.0199961	1.81615
Mapk10	-0.449537	-0.0532384	0.733635	0.787459	1.31695	1.00176	0.325603	-0.307023	-1.2555	-1.19085	-0.318481	-1.21153	-1.33346	1.37444	-0.782438	1.3622
Lmnb1	0.318453	-1.01797	0.119761	0.284184	0.481391	0.813354	1.17186	2.50618	-0.946447	-0.0849482	-0.500861	-0.300774	-1.0796	-1.17965	0.49724	-1.08217
Bdkrb1	-1.12645	0.433968	-0.424032	-2.07084	1.28758	1.09353	1.36814	1.06313	-0.522698	-0.96646	0.171885	-0.146588	0.182676	0.627394	0.243059	-1.2143
Dnajc4	0.865544	0.113437	-0.836048	-1.66017	1.27956	0.938026	0.937653	0.0147115	-1.11467	-1.66867	-1.04732	0.27308	-0.320175	0.293143	0.707756	1.22414
Prodh	0.0287778	0.612351	-0.559848	-1.34185	2.42255	0.240134	1.20585	0.223161	-0.835657	-1.21916	-1.33629	-0.322397	-0.220347	0.297683	-0.119207	0.924255
4921531C22Rik	-1.91966	0.145426	-0.618834	-1.09251	0.609547	0.603074	0.428439	1.67822	-1.51683	-0.0158924	-0.623343	-0.439535	0.367261	1.46919	0.0281912	0.897253
Hspbp1	0.781801	0.150489	-0.472058	-0.358814	2.04344	0.358409	0.865169	-0.0130198	-1.20322	-1.46746	-1.19854	0.122115	-0.846118	-0.173742	-0.335095	1.74665
Flot2	1.80396	0.258076	-0.0688815	0.0512995	2.37299	0.414514	0.506199	0.100403	-0.75606	-1.32688	-0.995155	-0.558629	-0.376106	-1.22696	-0.487509	0.288738
Top1mt	0.477773	0.0550672	-0.728275	-1.17374	1.58888	0.918311	0.825462	-0.615476	-0.879177	-1.06659	-0.929818	-0.00742796	-1.16722	0.356076	0.331637	2.01451
Mon1a	1.57534	0.842048	-0.621209	0.546991	1.37691	0.232986	0.815507	-0.23436	-1.75058	-0.895019	-0.803227	-1.01547	-1.11277	-0.294669	0.0803217	1.2572
Dyrk3	-0.493289	0.271789	-0.0790773	0.784797	1.67863	0.376331	-0.27501	2.46237	-0.336517	-1.34853	-0.426891	-1.12088	0.115379	-0.403648	-0.0157497	-1.18972
Cfap45	1.45919	0.822989	-0.891833	2.11726	-0.0814211	1.03347	0.775219	0.540553	-0.886604	-0.553802	-0.450319	-0.968668	-0.621036	-1.37567	-0.379584	-0.53974
Neil1	-0.84612	0.796852	0.0766948	-2.10854	0.144483	1.83573	0.862294	1.07921	-0.725283	-1.59285	-0.546877	-0.103152	0.175298	-0.0210126	0.385361	0.587919
Igkv4-69	-0.467541	-0.617124	0.0542094	-0.63358	1.30797	2.52872	-0.621721	-0.517291	-0.487941	-0.564869	-0.520997	-0.576697	-0.262343	1.93203	-0.522729	-0.0300901
Mapre2	0.616404	0.570333	-0.899864	-1.92906	1.83774	0.292706	1.2069	0.723324	-0.822656	-1.58465	-0.521803	0.191477	-0.466265	-0.222005	0.345566	0.661857
Ctnna1	-0.925609	0.00970042	-0.293842	-1.72068	1.93851	0.0992067	1.45255	0.737315	-1.18786	-0.841359	-0.282293	0.014935	-0.410391	1.48651	0.179625	-0.256323
Tbc1d10a	1.17641	-0.0764241	-0.681037	0.744344	1.80487	1.15233	0.591571	-0.518318	-1.41758	-0.945143	-0.915489	-0.298859	-0.945343	-0.610565	-0.492293	1.43153
Tfip11	0.357102	-0.440045	-0.817218	-1.30626	2.1106	0.755505	0.836691	-0.099629	-1.01531	-0.990058	-1.14334	0.233368	-0.422109	-0.0115656	0.2303	1.72197
Traf4	0.795102	-0.47535	0.480671	0.0252784	-0.130286	1.49295	0.905909	1.23786	-1.23879	-2.06169	-0.0188367	-1.19396	-0.951777	0.475547	0.941949	-0.284573
Tex2	0.290402	-0.10786	-0.222643	-1.43395	1.73322	0.73465	1.58151	-0.0642101	-1.25701	-1.66326	-1.0202	0.205045	-0.427016	0.224018	0.528325	0.898983
Afg3l1	0.617546	-0.945677	0.167525	-0.455622	2.57052	0.496705	0.555708	0.509253	-1.22754	-1.09989	-0.981105	-0.328265	-0.911908	-0.385585	0.326289	1.09205
Prep	1.15079	0.286136	-0.590548	-1.61355	1.5988	1.036	0.46038	0.373142	-1.43171	-1.68473	-0.630641	0.134917	-0.695289	0.459561	0.524613	0.622123
Fbxw5	0.216103	-0.268065	-0.912849	-1.77876	1.75155	0.759307	0.962573	-0.174104	-1.12702	-1.14314	-0.823686	0.201478	-0.201714	0.35126	0.629231	1.55784
Ighv1-63	3.11044	-0.36439	-0.708138	-0.391107	0.621381	0.634265	-0.684313	0.128641	-0.662791	-0.621514	-0.693843	-0.634601	1.0706	0.0463507	-0.57481	-0.276173
Dnajb2	0.250229	-0.319775	-1.48286	-1.25014	1.74189	0.928998	0.135719	0.573179	-0.501235	-0.394392	-1.3976	-0.183699	0.562766	0.209844	-0.747861	1.87494
Pdk2	-0.387089	-0.398936	2.52278	0.544877	1.28031	0.130891	0.567737	0.276539	-1.56659	-0.356889	-0.602437	-0.695662	0.339733	-0.363011	0.209423	-1.50169
Sprn	0.296952	-0.0490415	-0.751252	1.17	2.29311	1.44932	-0.704616	-0.390081	-1.03043	-0.975653	-1.07064	-0.604701	1.08194	-0.0321176	-0.479798	-0.202987
Dynlt5	0.0157114	0.324175	0.513139	0.745806	0.712219	2.12552	0.481308	0.790101	-0.939288	-1.69136	-0.151554	-1.7164	-0.455865	0.354649	-0.0370874	-1.07107
Btg3	-0.613334	-0.339573	0.497928	0.83489	1.33849	0.931233	-0.432643	2.47524	-0.40168	-0.870832	-1.14101	-0.942922	-1.18786	-0.144521	0.153556	-0.15697
Tada2b	1.83884	-0.185054	-1.27195	0.040472	1.365	0.72705	-0.0182383	-0.239239	-1.25605	-0.848328	-0.634935	-1.16119	-0.555408	-0.0448961	0.556904	1.68703
Mccc2	0.290964	-0.627806	-1.18083	-0.842012	1.82642	0.827692	0.98095	0.0251045	-0.946356	-1.39003	-0.598208	0.25268	-0.155706	-0.598495	0.195541	1.94009
Zfp362	1.08489	0.180718	-0.628431	-1.15043	1.14571	1.10457	1.19598	-0.716462	-1.33791	-1.67095	-0.972779	-0.124139	0.171289	-0.16006	0.597445	1.28057
Rrp8	-0.223755	0.271209	0.682786	0.992995	1.9853	-0.285144	1.67798	0.685695	-0.365317	-0.925256	-1.04079	-1.30449	-0.772483	-0.529496	-1.16738	0.318155
Aste1	0.104835	-0.685508	-1.35164	-0.76249	1.88087	0.510103	1.16045	-0.265099	-0.842899	-1.04598	-0.768741	-0.0713148	-0.245414	0.257746	0.0352382	2.08985
B9d2	0.614067	-0.418346	-0.855446	-1.10705	1.95692	0.701044	0.8033	-0.405434	-1.01969	-1.11269	-1.23126	0.167099	-0.453791	0.211927	0.375578	1.77376
Rara	1.15691	0.130408	-1.38111	-0.462108	2.47741	0.576	0.215338	0.00264871	-1.02055	-1.13356	-0.864944	-0.0350378	-0.154912	-0.432849	-0.340428	1.26679
Rasa4	1.37428	0.272937	-0.520831	0.0654963	2.59413	0.13045	0.85202	0.204492	-0.156801	-1.23513	-0.80956	-0.956264	0.05954	-1.28731	-0.677003	0.0895564
Lxn	0.728263	0.693936	-0.599506	-2.03656	1.71252	0.519431	1.17337	0.181478	-0.841806	-1.57002	-0.694922	0.189782	-0.647571	0.637141	-0.036861	0.591323
Ihh	1.02708	0.132584	-1.00017	-0.609472	0.112995	0.425176	2.23566	0.987574	-0.541487	-0.89454	-0.983168	-0.484822	-0.641793	-0.563544	-0.835093	1.63302
Arnt2	-0.487412	1.61369	0.787366	-1.30148	1.08441	1.31621	0.907069	0.566695	-1.24893	0.101236	0.0317368	-0.919928	-1.3265	-1.26597	0.0341994	0.107592
Dtx3	0.559073	0.0338632	-0.436604	0.722763	2.24809	0.54187	0.300671	0.00584166	-0.82172	-1.15761	-0.759969	-0.307369	-0.817459	-1.18717	-0.725426	1.80115
Atf4	0.150359	-0.789284	-0.600305	1.36106	2.03717	1.31538	0.30153	-0.179434	-0.714518	-0.69372	-0.773695	-0.613093	-1.17428	-0.495776	-0.607318	1.47592
Degs1	1.09958	0.106618	-0.882295	-0.451445	2.45146	0.282789	1.15132	0.0187139	-1.09147	-1.04792	-0.874398	-0.0232156	-0.90892	-0.249409	-0.612688	1.03127
Mapk8ip3	0.630738	0.706929	-1.25236	-1.87305	1.2631	1.06338	0.921079	0.511606	-1.04981	-1.52112	-0.67592	0.486807	-0.510199	0.400866	0.0915823	0.806373
Tnfrsf10b	0.306679	1.42617	1.04875	-0.399211	1.19123	0.196027	0.321143	1.09821	-0.846613	-2.49832	-0.899501	-0.279837	-0.522638	0.387271	-0.732156	0.2028
Adrm1	0.93343	-0.717982	-0.859406	-0.249866	2.51617	0.509295	0.604193	-0.0986234	-1.20347	-0.664468	-0.860659	-0.349813	-0.920217	0.0144657	-0.145013	1.49197
Tmcc1	0.0550834	0.342857	1.19608	1.71143	0.822064	-0.0293277	0.486588	1.81175	-0.553161	-0.619677	-0.601701	-1.19272	-0.81992	-0.488824	-1.64755	-0.472966
Rab1b	0.56459	-0.215183	-0.17082	-1.7198	2.32196	0.319367	1.0471	0.101467	-0.845815	-1.08242	-0.440029	-0.251521	-1.23094	0.130497	0.35569	1.11586
Mfsd3	1.09217	-0.0543052	-0.982564	-2.44858	0.754578	1.07661	0.903579	0.141988	-0.881699	-1.1155	-0.423027	0.27476	-0.456659	0.365478	1.12461	0.62856
Gnb1l	0.139849	-0.182335	-1.00445	-1.19179	1.98475	0.57352	1.04915	-0.0626144	-0.913364	-1.40639	-1.29261	0.231016	-0.0716326	0.264389	0.324093	1.55842
Bcl2l1	0.0879158	-0.230555	-0.760916	-2.47514	1.18952	0.468496	1.6151	0.669324	-0.812215	-1.12442	-0.485597	0.523385	-0.338851	0.738571	0.392507	0.542879
Alg1	0.0498729	0.0460634	-0.464041	0.576029	1.06762	1.12924	0.887146	0.250761	-0.954291	-1.37933	-2.43542	-0.166672	0.34387	0.70289	1.10555	-0.759289
Surf4	1.01976	0.950543	-0.250517	0.189866	2.27009	0.21266	0.566662	0.374545	-1.79716	-1.01291	-0.799007	-0.564828	-0.977626	-0.289218	-0.66736	0.774506
Ankrd40	0.2582	0.877549	1.30503	0.462044	0.980202	-0.163717	0.678717	1.04712	-2.19806	-1.07492	-0.244607	-1.51588	-0.320803	0.154451	0.652072	-0.897396
Slc39a14	-0.19155	-0.514967	1.85139	-0.230809	0.94387	0.195903	1.71129	-0.170799	-1.43465	-0.878564	-0.669273	-0.337751	-1.23844	0.771002	-0.849703	1.04305
Matk	0.719968	-0.0745097	-0.865576	-0.863788	1.5418	0.536296	0.697125	-0.443399	-1.12339	-1.08263	-1.00549	0.101386	-0.457896	-0.383406	0.310877	2.39264
Tnfrsf21	-1.82783	-0.547317	0.62927	0.568195	1.86739	1.173	1.24205	-0.224458	-1.30272	-0.732848	0.241222	-0.919638	-0.526288	0.201403	-0.519189	0.677748
Rbm19	0.542714	0.176539	-0.297845	-2.21376	0.911606	0.744963	1.1164	0.205702	-0.645335	-1.98269	-0.773876	0.0805262	-0.270388	0.891636	0.609711	0.904101
Eml4	-0.240712	-0.386476	0.837979	0.767698	0.410534	0.943364	1.72672	0.618556	-1.67887	-1.49218	-0.600816	-0.0384058	-1.4762	-0.745744	0.582087	0.772462
Npffr1	-0.449121	0.20434	0.669074	1.18092	0.146348	0.627765	2.06813	0.596515	-0.501271	-1.25995	-0.994292	-2.10834	-0.563063	0.245363	-0.252629	0.390213
Rab39b	0.871729	0.762809	0.0942168	-0.364511	2.08282	1.18708	0.719789	-0.151048	-1.20991	-1.08774	-0.337203	-0.106966	-1.559	-0.921121	-0.757591	0.776646
Vti1b	-0.221449	-0.735783	-0.0228231	2.65477	1.04418	0.522678	0.0624378	1.5121	-0.473943	-0.570543	-1.04795	-0.805377	0.0897257	-0.833381	-0.682192	-0.49245
Vgll4	0.567658	0.141705	-0.728937	-1.58718	1.52771	0.740754	0.664642	0.356244	-0.878163	-1.4846	-1.2402	0.355803	-0.712817	0.21321	0.387094	1.67709
Cdon	-0.324538	0.706825	1.86191	0.895539	0.327126	0.969207	-0.196681	0.80944	-0.495782	-0.343707	-1.13339	-1.01845	0.909933	-1.68822	0.13632	-1.41552
Riok1	0.537	-0.292056	-1.18503	-1.55902	1.98341	0.945546	0.911416	0.250933	-0.87294	-1.09633	-0.770306	0.419675	-0.746293	-0.178563	0.389181	1.26337
Ap2a2	0.348519	0.592166	0.16019	1.56152	1.44854	0.277658	0.113136	1.71122	-1.30708	-0.315439	-0.416243	-1.64302	0.0076187	-0.613545	-0.826765	-1.09848
Ubb-ps	-1.82718	-0.921522	0.0592974	-0.272565	0.0610475	0.677541	1.12524	1.79053	-0.376246	-0.398543	-0.238191	-1.6255	1.02461	1.06878	0.472735	-0.620045
Ppp2r2d	-0.397856	-0.470309	-0.256439	-1.2577	1.16272	0.725315	0.699178	2.72505	-1.44567	-0.380215	-0.21908	-0.294305	-0.872487	0.076834	0.209546	-0.00458545
Tdg	-0.892322	-0.854253	0.377055	-1.62618	0.793227	0.100308	1.78345	0.767686	-1.04497	-1.30985	-0.294669	-0.202378	-0.217812	0.197344	1.6116	0.811768
Cplane1	0.43965	-0.759394	-0.561338	0.109772	2.03278	1.44943	1.10052	0.180926	-1.02118	0.378516	-1.14423	-1.77633	-0.517364	-0.42469	0.569299	-0.0563586
Otub2	0.149468	0.0360871	0.44599	0.195709	1.31682	-0.17671	0.782556	0.356449	-0.416167	-2.17584	-0.651004	-1.52737	-0.0860698	-0.692102	1.9633	0.47888
Pex16	0.785411	-0.181889	-0.294396	-1.81823	1.61666	0.893934	1.07896	-0.307571	-1.17754	-1.41483	-1.07425	0.211424	-0.318932	0.265062	0.967531	0.768648
Gm22516	-0.0898659	-1.35901	-0.635236	0.868982	1.77799	-0.0727365	0.765312	2.01503	-0.725128	-0.574811	-0.336779	-0.34044	-1.44663	0.631993	-0.730029	0.25136
Socs1	-0.694955	-0.969547	0.683761	0.17733	0.474977	1.38218	1.70558	0.620314	-2.03431	-0.692788	-0.72931	-0.142248	-1.10407	0.142432	0.0699913	1.11066
Arl6	0.47868	-0.000478318	1.20578	0.848539	0.0762806	1.13394	0.907746	1.65289	-0.747135	-0.495736	-0.0496823	-1.53767	-1.42848	-1.40485	0.104094	-0.743919
Stoml1	1.17486	-0.195304	-0.975088	-1.02912	1.83996	0.929791	1.02471	-0.642054	-1.15727	-1.51674	-0.615255	0.00768813	-0.258064	-0.347031	0.647949	1.11096
Nr1h2	0.482976	-0.463445	-0.927957	-0.846434	2.37301	0.54019	0.661634	-0.140085	-0.924855	-1.08201	-0.916941	0.053129	-0.563818	-0.00618469	-0.0829814	1.84377
Mfge8	1.21642	0.0536184	-1.18246	-1.13324	1.29043	0.997157	0.990052	-0.566202	-0.835581	-1.49121	-1.01133	0.0695231	-0.286304	-0.23445	0.545332	1.57824
Pnldc1	-0.399792	-1.28978	0.52446	-1.43118	0.8365	-0.0715686	0.851777	1.13822	-0.866138	-0.520305	-0.726019	-0.7802	0.728272	1.63382	1.34824	-0.976295
Armcx2	-1.6842	-0.0528593	1.37784	-0.726574	0.00333045	1.52986	0.871716	1.19651	-0.35233	-1.20009	-0.467126	-0.0713684	0.111342	-1.35144	-0.380791	1.19619
Fhl3	0.0278028	0.0145407	-1.47315	-0.3275	0.12358	1.86796	1.36748	0.420411	-1.52366	-1.2344	-0.724665	-0.522581	0.415996	-0.354813	1.39676	0.526235
Il3ra	1.45313	-0.470098	-1.19223	-0.553734	1.78919	1.02623	0.718133	-0.106689	-1.26087	-0.85242	-0.628532	0.180402	-0.71915	-0.268269	-0.660554	1.54546
Wdr13	0.883644	0.552672	-1.21342	-0.0910824	1.94485	0.735896	0.382115	0.0846752	-1.23248	-1.045	-0.819522	-0.0868102	-0.448213	-0.476198	-0.98101	1.80988
Plin3	0.808862	0.101659	-0.931704	-0.827626	1.94504	0.647198	0.643203	-0.167765	-0.978837	-1.5438	-1.02554	0.18393	-0.479836	-0.121491	-0.111778	1.85849
Nop53	0.489046	-0.83524	-0.476775	-0.30169	2.6021	0.383032	0.340416	-0.00818465	-0.501461	-0.974578	-0.857557	-0.842423	-0.502814	-0.417757	-0.00336181	1.90725
Ropn1l	1.33674	-0.608658	-1.21662	0.351238	1.65861	1.01144	0.651628	-0.408925	-0.653081	-0.726958	-0.562475	-0.974268	0.125796	-1.3593	-0.272819	1.64765
Hip1r	1.36934	-0.0223626	-0.883198	-1.05138	2.15543	0.647877	0.727034	-0.135626	-0.69992	-1.37742	-1.15012	0.0467986	-0.628373	-0.388191	0.246457	1.14366
Bag6	0.835482	-0.635281	-0.838724	-0.424772	2.11652	0.571007	0.621519	0.00414474	-1.35109	-1.18817	-1.0574	0.0330608	-0.794538	-0.108522	0.680608	1.53616
Prtn3	-0.334386	-0.0715839	-0.799722	-0.602045	2.44542	1.18803	0.0650501	-0.592598	-0.555179	-0.498339	-0.785178	-0.323115	-0.146996	-0.388994	-0.661111	2.06075
Fam43a	-0.94723	-0.821098	-0.583206	0.628038	0.79676	-0.0754898	1.77159	-0.188338	-0.336821	-0.987732	-1.27535	-0.790694	-0.39175	0.338867	0.665213	2.19725
Kif3a	0.892364	0.294018	-1.08699	-0.486277	1.90924	0.667953	0.748891	-0.488077	-1.11318	-0.973952	-1.18899	-0.114306	-0.840674	-0.438423	0.463168	1.75523
Mid1	-0.0702289	0.117934	0.047144	-0.598737	-0.627184	0.541489	1.1869	2.14519	-0.384277	-1.80855	-1.29009	-0.938185	-0.525333	0.601803	0.940235	0.66189
Tns1	0.541201	-0.222771	-0.448266	-1.32311	2.06968	0.853327	1.12263	-0.142636	-1.09798	-1.22161	-0.667102	0.286428	-0.752408	-0.567045	0.0537479	1.51592
Aff3	-0.434138	0.378411	1.19938	-0.36769	-0.767179	1.80329	1.12096	0.499673	-0.739847	-1.70571	-1.12188	-0.715221	-0.0875269	-0.881238	0.705783	1.11294
Tbc1d22a	0.638046	-0.689907	-0.425532	-0.459013	2.70997	0.37985	0.442168	0.399998	-0.753952	-0.72401	-0.750091	-0.698116	-0.823903	-1.00408	0.376544	1.38202
Fam78a	1.37484	0.779988	-0.615612	-0.0797462	2.14978	0.706839	0.305356	-0.178654	-0.796286	-1.27806	-1.23027	-0.139104	-0.648449	-0.748461	-0.803464	1.2013
Kif7	-0.147637	0.494023	0.615995	-1.0249	1.18267	0.447992	1.07361	1.58092	-0.893949	-0.733065	-1.85826	0.0437731	-1.0871	0.845991	-1.05043	0.510377
Fmc1	0.736575	-0.0514221	-0.68333	-0.866525	2.17818	0.393389	0.816385	-0.678775	-0.957544	-0.618483	-1.06206	-0.57688	-0.0429063	-0.222503	-0.419172	2.05507
Tecpr1	1.19068	0.196384	-1.06287	-0.466095	2.28837	0.623542	0.443184	-0.200522	-0.872827	-1.42543	-1.09358	-0.0880716	-0.439094	-0.524114	0.0645371	1.36591
Slc66a2	1.12319	0.422855	-1.24715	-0.656839	2.16422	0.347413	0.625947	-0.051489	-1.08654	-1.24488	-0.861203	0.0375142	-0.56733	-0.376876	-0.17941	1.55059
Ahsa2	0.175916	0.693672	-0.305828	0.456225	1.1044	-0.00806755	1.39425	1.39696	0.0730141	-1.21898	-0.349768	-0.458747	-1.84642	-0.915443	-1.31653	1.12535
Prnp	0.28384	-0.340519	-0.693509	-0.874171	0.998048	0.733235	1.4061	-0.434569	-1.25998	-1.2367	-1.31415	0.183985	-0.399874	0.260561	0.588466	2.09923
Mcrs1	-0.254859	0.0642406	-0.290464	-2.4018	0.764511	0.760917	0.976012	0.630273	-0.864054	-1.53665	-0.33455	0.29979	0.356328	0.177092	1.75667	-0.103464
Pdlim7	0.383709	-0.520821	-0.330477	-0.566212	2.35612	0.527336	0.736158	-0.470238	-0.723369	-0.967231	-0.70178	-0.172334	-0.889461	-0.451976	-0.32532	2.11589
Dpf2	-0.983613	0.266789	0.0758856	-2.79414	0.316824	0.603375	1.23367	0.815228	-0.33585	-1.26221	0.00367832	-0.164224	0.209614	1.06442	0.735794	0.214748
Ccdc125	1.08151	-0.234318	-0.977435	-0.32856	2.32754	0.846348	0.693056	-0.340143	-1.12197	-1.08871	-0.879118	-0.0859192	-0.4123	-0.939598	0.164173	1.29545
Cfap410	1.2093	-0.0915538	-0.764346	-0.811278	1.89538	1.09014	0.584464	-0.246088	-0.960579	-1.57729	-1.03773	0.201633	-0.250869	-0.63041	-0.0638042	1.45302
Cog8	-0.110634	0.0329085	-0.652947	-0.648931	1.86182	0.294311	0.764511	0.357977	-0.279973	-1.13681	-0.880106	-0.68152	0.0998463	-1.00514	-0.469509	2.4542
Pkp3	1.09928	-0.138887	-0.663715	-0.83111	2.04026	0.632516	0.86642	-0.54874	-1.13016	-1.2628	-1.20074	0.188955	-0.624552	-0.0776451	0.147889	1.50303
Pias3	1.06274	0.19899	-1.04708	-2.31304	1.53434	0.905648	0.854995	-0.145807	-0.688282	-1.1796	-0.64885	0.187282	-0.288813	0.130213	0.759114	0.678155
Mrpl46	0.447729	0.00973739	-0.49757	-2.21307	0.965351	0.907928	1.39762	0.0834502	-1.01966	-1.52494	-0.768251	0.364134	-0.361328	0.65726	0.98	0.571606
Dcaf8	0.310807	0.216057	-1.36081	-1.64275	1.5011	0.728662	0.791885	-0.168674	-0.983534	-1.53094	-0.645519	-0.0451299	0.412512	0.00213474	1.04535	1.36884
Ctdp1	1.18271	0.0537152	-0.749763	-1.91352	1.49344	0.697955	1.18791	-0.302923	-1.36827	-1.25761	-0.54004	0.116344	-0.415523	0.319199	0.772806	0.723559
Rrp12	0.753149	-0.360864	-1.20241	-1.31971	1.61514	0.576424	1.07739	-0.109994	-1.06234	-1.50331	-0.847583	0.274797	-0.28598	0.233997	0.664274	1.49703
Igsf8	0.515888	-0.524435	-0.61066	0.73659	2.48019	0.746453	0.386359	0.511188	-1.26177	-1.37856	-0.688182	-0.102237	-0.527407	-0.300718	-1.0109	1.0282
Fscn1	1.38175	0.0733243	-0.0714926	-0.182403	1.73688	1.15651	1.40595	-0.898734	-0.797361	-1.40095	-1.12332	-0.263224	0.200452	-1.05737	-0.715498	0.555485
Cyth2	0.369268	-1.51521	-0.237776	0.939187	1.03713	0.291949	0.470627	2.37983	-0.707214	-0.366394	-1.05424	-1.13119	-0.656009	-0.316113	-0.424392	0.920543
Ap2a1	0.368939	-1.23431	-0.589593	-1.07829	2.38143	0.149093	0.613055	0.377825	-1.26152	-0.263053	-0.686693	-0.790093	0.0148767	0.217221	0.106973	1.67414
Sh2b1	0.86905	-0.0182021	-0.560199	0.0201514	2.61404	0.265845	0.335815	0.118979	-1.40092	-1.10515	-0.746511	-0.256945	-0.878246	-0.14965	-0.52887	1.42082
Mks1	0.257736	-0.436082	-1.59629	-1.56873	1.39427	1.19136	0.80273	0.142765	-0.661706	-1.62382	-0.560247	0.274194	0.278727	0.16504	0.612435	1.32762
Rexo1	0.959755	-0.155778	-1.22517	-0.614794	1.69087	0.654893	0.692323	0.0147036	-1.33618	-1.43828	-0.912415	0.217586	-0.591714	-0.206867	0.514113	1.73695
Arfgap1	0.0745401	-0.732294	-0.747643	-1.58169	1.73427	0.5002	0.911607	0.205072	-0.790034	-1.02958	-1.03744	0.314673	-0.607134	0.226559	0.682339	1.87656
Reep5	1.19055	-0.172731	1.40844	-0.783423	2.00162	0.447435	1.27089	-0.224879	-1.34755	-0.309003	-1.02852	-0.535206	-1.2476	0.0503077	-0.42636	-0.293964
Pom121	0.55401	-0.73818	-0.266441	0.594209	2.1865	0.568434	0.209279	0.453844	-0.725648	-1.70559	-0.482289	-0.931497	-0.855826	0.146092	-0.640911	1.634
Zc3h7b	0.932208	-0.0207751	-0.611896	-0.779522	1.99579	0.728976	1.23325	-0.191726	-0.555138	-1.27029	-1.10786	-0.0540931	-0.694301	-1.14969	0.0918338	1.45323
Cnot7	0.617538	0.147421	-0.75371	-1.76598	1.76777	0.510676	1.21262	0.00531967	-1.00626	-1.05075	-0.48427	-0.0614963	-0.47623	-0.584084	0.15914	1.76229
Cercam	1.51849	0.616825	-1.24901	-0.663536	2.47489	0.543285	-0.163202	0.689599	-1.02356	-0.223188	-1.02539	-0.499323	-0.0667127	-0.992901	0.0182034	0.0455364
Hdac6	-0.472312	-0.413357	-0.344175	-1.78933	1.24843	0.711856	1.89441	-0.356593	-0.511701	-1.21049	-0.414655	-0.61923	-0.341392	0.57571	1.60775	0.435088
Arl11	0.783161	1.53679	-0.147177	-1.96696	0.0799081	-0.0721239	0.410741	0.61273	-1.12255	-1.10009	-0.406038	-0.844683	1.85389	0.61527	0.323661	-0.556529
Ssh2	-0.0246895	0.412466	0.300075	1.1145	1.11322	1.003	-0.288857	1.56077	-0.25305	-1.89978	-0.489262	-1.30484	0.184069	-1.37775	-0.794323	0.744451
Wdr46	0.474488	-0.488031	-0.538662	-0.569073	1.77058	0.817182	1.04705	-0.424906	-1.16577	-1.24251	-1.07709	0.206732	-0.658361	-0.335423	0.141381	2.04241
Pik3c2b	0.796879	0.356736	0.67425	0.0322552	1.48393	-0.123394	1.91102	0.634858	-0.806748	-1.37174	-0.182059	-0.19218	0.118212	-1.42085	-1.67949	-0.231689
Abl1	1.1028	-0.34396	-0.733931	-0.868601	1.74428	0.939027	0.791173	-0.621603	-1.15787	-1.20659	-1.1907	-0.192326	-0.0370142	0.190357	-0.179846	1.76481
Bcl7b	0.0321646	-0.347414	-1.29682	-1.97813	1.53852	1.30095	0.985711	0.0322299	-0.349591	-1.19197	-0.237442	-0.39572	0.515581	-0.458429	0.533093	1.31727
Acy1	1.4658	1.23023	-0.551105	0.673344	2.03992	0.179585	-0.0786014	0.698074	-1.16226	-1.52484	-0.972549	-0.0110496	-0.601307	-0.882613	-0.301257	-0.201373
Dtd1	-0.576752	0.233467	-0.149408	-2.26404	0.390651	1.47024	1.1302	1.2351	-0.152587	-1.65373	0.232083	-0.857653	0.0902134	0.0625275	0.884541	-0.0748514
Metap1d	-0.627141	0.462411	-0.471916	0.511111	-0.165582	2.0583	1.23007	0.769742	0.155672	-1.69388	-1.32445	-1.18026	0.872237	0.277312	-0.063072	-0.810544
Pkd1	0.14206	-0.0366595	-1.40197	-1.74831	1.8338	0.711845	0.579114	0.126421	-0.729955	-1.1661	-0.757472	0.249546	0.0302054	0.0257813	0.395637	1.74605
Slain1	1.50851	-0.372419	-1.20443	0.680828	1.36171	0.671778	0.930048	0.0127003	-0.800501	-0.487458	-1.02839	-0.148576	-1.19389	-1.27971	-0.21075	1.56054
9530034E10Rik	-2.33519	-0.395627	0.922752	0.442361	1.30071	0.274019	1.43436	0.0333027	-0.594949	-0.596261	-0.776429	-1.16749	1.31127	-0.226746	0.158038	0.215887
Armc5	1.36971	-0.102899	-0.87412	-0.833404	1.87257	0.815714	0.551293	-0.10261	-1.04643	-1.57116	-0.933146	0.185583	-0.588549	-0.576647	0.505532	1.32856
Lrrc75b	1.71359	1.14891	-1.95561	0.640928	0.901221	0.498594	-0.225229	0.821914	-0.121784	-1.05306	-0.342506	-1.22021	0.547122	-0.929917	0.395233	-0.819192
Mical1	0.716701	-0.165695	-0.977585	-1.4149	2.01782	0.794341	1.05492	-0.416207	-1.0416	-1.23785	-0.854345	0.287585	-0.435128	-0.070556	0.440933	1.30157
Atg14	0.989078	-0.00122402	-1.32372	-1.53897	1.62669	1.04752	0.669582	-0.306629	-0.747533	-1.14175	-0.785016	0.0620078	-0.332814	-0.389115	0.579917	1.59196
Stx5a	-1.55074	-0.290926	0.342219	-2.22903	0.509137	0.888677	0.992641	0.36759	-0.306066	-1.23086	0.0755014	-0.479722	0.202127	0.252421	1.60788	0.849149
Wdr18	0.691038	-0.154375	-0.912533	-1.19759	2.14623	0.523477	0.776101	-0.457166	-0.860966	-1.03625	-0.925895	0.0937047	-0.329648	-0.291664	0.0212009	1.91434
Actn1	0.639189	0.0980784	-0.790785	-0.942222	2.38638	1.27361	0.321984	-0.235032	-0.709306	-1.10948	-0.477279	0.0584263	-0.841594	-0.794575	-0.349163	1.47177
Sytl1	1.39312	0.329516	-0.276414	-0.552697	2.71627	0.346377	0.504718	-0.431539	-0.945128	-0.977847	-0.69267	-0.274748	-0.623551	-1.05015	-0.275931	0.810676
Wdr43	0.0741816	-0.769489	-0.753176	-0.0646914	2.48513	0.451129	0.686693	-0.0173931	-0.711286	-0.690724	-0.726301	-0.604601	-0.424266	-0.631279	-0.394291	2.09037
Prss41	1.3002	-0.190918	-1.19057	-1.06454	1.58038	0.408052	0.747533	0.0128059	-0.901419	-1.05302	-1.04803	0.227771	-0.609853	-0.593263	0.522713	1.85215
Ppfia1	0.137351	-0.481853	-0.746476	1.12998	0.134252	0.289689	2.2301	1.07678	-1.50276	-1.4462	-0.929325	-0.849986	-0.218699	0.29046	0.774205	0.112483
Pgm2	0.937616	0.218285	-0.795776	-1.01986	1.96642	0.966286	0.892944	-0.54769	-1.10137	-1.40569	-1.04539	0.146938	-0.412067	-0.37955	0.224534	1.35437
Slc66a1	0.719079	-0.23754	-1.02443	-1.21777	1.60286	0.969289	0.987519	-0.419207	-0.872239	-1.10803	-0.950596	0.185585	-0.886519	-0.112141	0.584233	1.7799
Gpr108	0.295701	-0.213663	-0.890089	-2.13377	1.44333	0.757802	1.15106	-0.0936273	-0.936207	-1.37787	-0.772766	0.296172	0.0853697	0.518962	0.782609	1.08699
Odf2l	0.923963	-0.278792	-0.165713	0.218665	2.34537	1.27172	0.727907	0.12278	-0.280158	-1.60545	-0.699789	-0.51501	-1.38955	-0.16873	0.391165	-0.898376
Lgals3bp	0.65275	0.7637	-1.04431	-1.79548	1.12026	0.679094	1.24	0.065881	-0.852781	-1.62247	-0.963902	0.332485	-0.301728	-0.136371	0.63629	1.22657
Slc38a10	0.441201	-0.353517	-0.847913	-1.17592	2.17829	0.687113	0.668642	-0.298085	-1.0401	-1.07181	-0.991839	0.13432	-0.487319	0.0477133	0.30326	1.80596
Aagab	0.343017	0.0961593	-0.785031	-2.52293	1.99148	0.574902	1.26999	0.36669	-0.283694	-1.21031	-0.176535	-0.159332	-0.20127	0.392443	0.101902	0.202518
Ets2	-2.54526	-0.350382	-0.0411895	-0.814727	0.108315	1.19483	0.839835	1.18343	-1.11146	-0.151329	-0.294645	0.0777634	-0.646983	0.492245	0.863383	1.19616
Gna15	1.09346	-0.239303	-0.110226	0.0922412	2.9687	0.329554	0.178916	0.181259	-0.987852	-0.672301	-0.902689	-1.24128	-0.626155	-0.252986	-0.396809	0.585468
1700029I15Rik	0.483021	-0.592448	-0.695727	-1.82679	1.55609	0.980827	0.755647	0.100834	-1.21539	-0.676443	-1.38647	0.361962	-0.313593	0.781932	0.338375	1.34817
Atxn10	0.566523	-0.561325	-0.268543	0.4407	1.98697	0.499442	0.932986	-0.403727	-1.09891	-0.511976	-1.16036	-0.468808	-0.910543	-0.90057	-0.180953	2.03909
Ginm1	-0.316632	-0.766106	-0.335594	-0.439241	2.74194	0.332802	0.566431	0.240603	-0.589465	-1.19322	-0.760988	-0.99252	0.0254656	0.354065	-0.407639	1.54011
Vamp4	-0.281371	-0.500363	0.412039	-0.0100897	2.39158	0.403535	0.807436	0.15949	-1.13401	-0.355166	-1.21181	-0.651409	-1.13381	0.82243	-1.0069	1.28841
Zswim7	0.127858	-0.0939182	-1.64063	-0.723105	1.69451	0.854564	0.62034	-0.159306	-1.82423	-1.02096	-0.608309	0.00246416	-0.00703568	0.472515	0.899822	1.40542
Ppp2r2a	0.276313	0.301337	-0.220971	1.94767	0.602864	0.532683	0.257638	2.12979	-0.340222	-0.274791	-0.890157	-1.52837	-0.32292	-0.50489	-1.23767	-0.728305
E030030I06Rik	1.39065	-0.193255	-0.705818	1.36925	1.65073	-0.0536542	-0.230189	0.677007	-0.619117	-0.862786	-1.06306	-0.946109	-0.746827	0.0413298	-1.20715	1.49901
Kmt2b	0.505758	-0.126093	-0.906959	-1.38211	1.31807	1.45941	0.914383	0.0165133	-1.30726	-1.66187	-0.870433	0.325401	-0.250244	0.466736	0.222968	1.27572
Edc4	0.302653	-0.414908	-0.859502	-1.01974	2.26924	0.780837	0.707706	-0.356468	-0.732722	-1.3106	-0.903902	0.124045	-0.472752	-0.023764	0.107678	1.8022
Cul1	0.266676	-0.755483	-0.578386	-0.305193	0.589923	0.26283	0.847997	2.03364	-1.26785	-0.231499	-0.974095	-0.767583	-0.424764	0.00650719	-0.84092	2.1382
Mthfr	0.628938	0.609989	-1.03348	-1.64226	1.84042	0.967986	1.01422	-0.0926357	-0.530317	-1.68623	-0.417627	-0.0221556	-0.678023	0.460765	-0.404738	0.985156
Doc2g	0.117826	1.17571	-1.22437	-0.643716	1.22514	1.30649	-0.340401	0.537634	-0.00392165	-1.37135	-1.19155	-1.05193	0.00320154	1.022	-0.905026	1.34426
Cryba4	1.38377	1.07013	-0.828718	-1.05582	1.61265	1.00834	0.508442	0.285059	-0.809515	-1.83578	-1.37273	0.339932	-0.383011	-0.0393841	0.036947	0.0796895
Cuedc2	2.15734	-0.287106	-1.1269	-1.4622	0.877548	0.258993	1.06772	1.1812	-0.547195	-1.06016	0.191719	-0.711672	0.560389	-0.747906	0.363208	-0.714978
Ciapin1	-0.275115	0.0352198	0.340819	-2.68315	0.245943	0.548986	1.53104	0.397035	-0.83714	-1.24202	-0.169412	-0.117014	0.0663854	0.666474	1.41555	0.0763864
Cend1	-0.0946667	1.58811	-0.688387	-0.63714	2.05129	0.552952	0.208316	0.86614	-0.913774	-1.25091	-1.48738	-0.329647	1.00483	-0.114116	-0.0220688	-0.733536
Pak1ip1	0.671163	-0.555407	-0.916421	-0.319461	2.22154	0.47351	0.612943	0.114783	-1.00564	-1.31531	-1.09579	0.169959	-0.66971	-0.236881	0.0414322	1.80929
Gm5127	0.674037	0.480879	0.0317357	-1.16701	1.80955	0.143258	0.155178	1.29469	-0.833982	-1.70602	-0.0504448	-0.957876	0.914627	-0.118319	0.74996	-1.42026
Tjap1	0.289091	-0.454778	-0.523136	-0.311215	2.41177	0.491216	0.823928	0.0804335	-1.5036	-0.571011	-0.596336	-0.0538656	-0.466688	-0.273482	-1.11018	1.76787
Smtn	0.789376	-0.723295	-0.610484	0.115075	2.49259	0.758243	-0.332547	-0.0100145	-0.451558	-0.533279	-0.770322	-0.576961	-1.05809	-0.596093	-0.374073	1.88144
Rnf125	0.191256	-0.775031	-1.16435	1.19605	1.94292	0.462802	0.156387	1.82296	-0.570265	0.118472	-0.42349	-0.530945	-1.08679	-1.3175	-0.522152	0.499691
Klf7	-0.580136	0.0759652	1.32526	0.72756	-0.0812554	1.43058	1.24573	-0.190757	-0.947813	-2.04343	-0.343679	-1.68546	0.427491	0.637653	0.23399	-0.231704
Mfsd13a	0.572508	0.212085	-0.189492	0.382241	2.72893	0.029837	0.894331	-0.226896	-0.807754	-0.97687	-0.934499	-0.00523186	-0.850851	-0.853419	-1.03945	1.06453
Arhgef4	0.944603	0.167049	-0.670308	0.694364	0.849392	0.000419634	1.68207	0.801209	-1.11868	-1.11758	-1.47342	0.144414	0.240901	-1.58556	1.11332	-0.672203
Nlgn3	-0.202836	0.398844	-0.795023	1.67628	1.92152	-0.141261	0.812245	0.975467	-1.16932	-0.316985	-1.00514	-0.706564	0.789649	-1.21943	-0.0456564	-0.971786
3110082I17Rik	0.052064	-0.470427	-1.48635	-0.422968	1.34966	1.33893	0.705323	-0.147474	-0.262647	-1.02277	-1.44222	0.0038042	-0.263566	-0.584367	0.575166	2.07785
Ndufaf8	0.337725	-0.0790507	-0.101796	0.0616211	2.46296	0.0307732	0.627475	-0.146424	-1.65	-0.80807	-0.889685	-0.287929	-0.865742	-0.100741	-0.386707	1.79559
Ehbp1l1	1.10211	-0.298329	-0.371745	-0.163652	2.54875	0.499048	0.788534	-0.270706	-0.827018	-0.956363	-0.896086	-0.0149433	-1.12032	-0.46051	-0.810122	1.25135
Smad7	0.249534	-0.522847	-1.03815	0.312693	1.58901	0.52235	0.233876	2.43052	-0.291043	-0.259081	-0.461686	-0.0922243	-0.670134	-1.2279	-1.41176	0.636844
9430060I03Rik	0.649437	-0.228566	-1.07349	1.04264	0.717333	1.16392	1.01464	1.01457	-0.831795	0.564621	-1.26785	-0.57452	1.08678	-1.42295	-0.435336	-1.41944
Ube2v1	-0.350624	-0.197514	0.415973	-2.54687	1.26741	0.863124	1.04492	0.399129	-0.913896	-1.21033	-0.426035	0.397567	1.13232	-0.613858	0.321642	0.417037
Gatad2a	1.0921	-0.34082	-0.649723	-0.944491	2.36842	0.778392	0.676684	-0.197618	-1.11827	-1.30887	-0.678394	-0.241313	-0.701046	-0.25615	0.276513	1.2446
Tbc1d17	0.873444	-0.101213	-0.851935	-1.66224	1.73971	0.831934	0.813081	-0.44499	-0.918332	-1.37661	-0.982656	0.185667	-0.381146	0.275607	0.682707	1.31697
Osgep	0.674067	-1.64771	-0.33469	2.21231	1.14908	0.510909	0.336076	1.0761	-1.1628	0.248257	-0.88965	-0.57398	0.0703587	-0.791908	0.0206866	-0.897118
Dgke	1.1044	0.69816	-0.913819	1.97173	0.641125	0.525682	0.452083	0.292329	-0.196734	-0.185094	-0.703446	-0.692308	0.679395	-1.46023	-0.23986	-1.97342
Nlrx1	0.539486	-0.0344499	-0.479483	-2.09916	1.58369	0.981833	1.07883	-0.191989	-0.872888	-1.39788	-1.0093	0.418005	-0.350288	0.372128	0.447817	1.01365
Lats2	0.25772	-0.622622	-1.62063	-0.912241	1.71442	1.19804	0.524752	-0.311548	-0.551828	-1.26068	-0.830251	-0.146622	0.196097	0.0663092	0.424991	1.8741
Prx	-0.0242784	0.0610178	1.16705	-0.705389	1.44166	-0.410469	0.214553	1.33599	-1.18204	-0.920398	-1.8741	-0.48565	-0.222307	-0.313662	0.224615	1.6934
Slc46a2	-1.16684	0.177067	-0.371451	-0.821624	-0.385976	-0.296754	1.56172	1.66839	-1.01395	-0.61745	-0.812348	-0.65342	-0.174752	1.62652	-0.178693	1.45956
Stat5b	0.659494	-0.139865	-1.36955	-0.435993	1.82138	0.774992	0.445432	-0.0352098	-1.07131	-1.39725	-0.921733	0.12095	-0.538937	-0.0164778	0.0790171	2.02506
Pnp2	-0.615808	-0.549005	-0.424682	0.608305	1.25024	1.73148	1.31745	0.331065	0.648844	-0.269865	-0.741251	-0.593208	0.678958	-1.93588	-0.115487	-1.32115
Bsn	1.19638	-0.438166	-0.969547	0.857815	1.70712	1.16173	1.45765	-1.00581	-1.46887	-0.942046	-0.765178	-0.296312	-0.11855	0.0394107	-0.697833	0.282212
Smpd1	1.38237	0.388248	-0.803602	-1.5903	1.91483	0.580659	0.730921	-0.188282	-0.93988	-1.48442	-0.980102	0.239041	-0.413852	-0.0593232	0.327325	0.896379
Ak2	0.729168	0.585553	-0.161027	-2.17908	0.916178	0.844825	1.4554	0.123962	-0.956102	-1.8147	-0.825181	0.336404	-0.327628	0.329828	0.433046	0.509353
Rabl2	0.71926	-0.0590254	0.753978	0.0348258	0.233099	1.67349	0.956914	0.686482	-0.0955094	-1.32275	-2.1309	-0.144137	0.524489	-1.74732	-0.129961	0.047067
Ppm1n	0.570851	0.254691	-0.685403	0.498724	0.313017	1.8585	0.587831	1.21617	-1.90787	-1.25643	-0.215457	-0.795574	-1.12396	1.01166	-0.534929	0.208177
Slc4a8	0.892969	-0.81764	-1.41696	-0.38587	1.33055	0.3685	0.858585	0.11082	-1.33914	-1.07457	0.106397	-0.544319	-0.050792	-0.230189	-0.13073	2.3224
Utf1	-0.0435234	-0.237745	-1.16557	-0.293626	2.1933	0.135371	2.10485	0.839091	-1.10314	-0.531453	-1.14612	0.338358	0.0312394	-0.654193	-0.417982	-0.0488506
Ssc4d	0.844728	-0.534781	-0.428912	-2.29664	1.44031	0.594448	0.873693	-0.173413	-1.08475	-1.12986	-0.477501	0.116242	-0.290606	0.471884	1.32531	0.749848
Gnl1	0.915643	-0.173598	-0.27796	-0.847497	1.02438	1.51584	1.4958	-0.161864	-1.11639	-1.82129	-0.698862	0.301413	-1.11911	-0.446367	0.443161	0.966698
Ubl3	0.67	-1.26571	-0.856362	-1.69174	-0.06345	0.96984	0.506014	0.117915	-0.73193	-0.401926	-0.574279	-0.532307	0.0751651	0.207648	2.23475	1.33637
Gm9776	0.378019	0.0298047	-1.20926	-1.38848	1.40594	1.37517	1.16995	-0.486883	-0.316993	-0.995119	-0.80551	-0.0409322	-0.118893	-1.14484	1.63051	0.517512
Arv1	1.30805	-0.025793	-2.15874	-1.25002	0.798339	0.845791	0.680202	0.350896	-0.246614	-0.585898	0.149683	-1.07476	0.0397272	-1.00067	1.39195	0.777858
Cndp2	0.0599515	0.0887273	-0.174577	-2.63424	0.294638	0.731791	1.2332	0.704247	-0.978852	-1.39601	-0.187925	0.188311	0.141495	0.788297	1.31534	-0.17438
Slco4a1	1.02493	0.671893	-0.0690418	-0.564479	2.07182	0.429821	1.07746	-0.231547	-1.76882	-0.951403	-0.969335	0.186248	-0.7418	-0.421633	-0.797803	1.05368
Mdn1	-0.885631	-0.0942509	0.682182	-0.104465	0.0124705	0.209426	2.23766	0.765345	-0.789665	-1.59241	-1.12905	-0.474868	-0.681222	0.993811	-0.474798	1.32547
Pacs1	1.39689	0.213748	-1.67015	-1.3569	1.6601	0.56344	0.614029	-0.0547776	-0.826844	-1.20902	-1.21168	0.113791	0.0627199	0.109465	0.84386	0.751323
Necap2	0.668152	-0.0944085	-1.01949	-2.02864	1.50107	0.827991	0.988695	-0.359763	-0.797433	-1.30648	-0.785011	0.302324	-0.199138	0.306096	0.707869	1.28816
Pdlim1	0.947712	0.532657	-1.3679	-0.449618	1.45278	1.20577	0.695826	0.315368	-0.395682	-2.05394	-0.747056	0.195693	-0.401498	-1.05553	-0.035849	1.16125
Tmprss3	-1.11709	0.692629	0.890289	0.69458	1.38745	0.785279	1.63525	-0.43769	-0.449676	-1.4138	-1.78258	-0.25635	-0.0706084	-0.955872	-0.0726549	0.470844
Tpm3	0.132162	-0.449762	-0.961673	-2.39284	1.07954	0.659262	1.47266	0.145057	-0.86009	-0.993127	-0.427454	0.381321	-0.281643	0.890149	1.05199	0.554447
Dtx2	0.341129	-1.42121	-0.516342	-0.945822	2.28823	0.144098	0.429066	0.559248	-0.651952	-0.971919	-0.669951	0.0340615	-0.395903	-0.0168587	-0.189877	1.984
Tmem109	0.929804	0.840065	-0.717233	-2.20475	1.06365	0.862459	1.09408	-0.0245257	-1.1036	-1.60184	-0.63242	0.319129	-0.184607	0.626314	0.348543	0.384926
Usp35	0.620482	-1.92764	-1.3579	0.97385	1.21105	1.01847	0.875426	0.629778	-0.406929	-0.77881	-0.729103	0.131193	0.613862	-1.5773	0.410514	0.293048
Dbn1	0.586766	-0.754726	-0.110016	1.053	1.76216	1.13445	0.0317627	0.690246	-0.676437	-0.475766	-1.43207	-0.232252	0.0882574	-0.729477	1.00327	-1.93917
Fam193b	1.26876	-0.208695	-1.3099	-0.854624	1.69552	0.894837	0.672481	-0.496551	-1.01116	-0.964144	-1.06292	0.172268	-0.664677	-0.024085	0.178068	1.71482
Sidt2	-1.34064	-0.727182	0.0602428	-1.56347	0.265242	0.934073	1.47498	1.59977	0.29705	-0.539207	-0.113774	-0.710353	0.174924	0.390857	1.21171	-1.41422
Tom1l2	1.34341	0.280968	-0.69157	-2.06464	1.33415	0.954268	0.520991	-0.584522	-0.876086	-1.28277	-0.442117	-0.320612	-0.102832	-0.181497	0.850542	1.2623
N6amt1	0.94062	-0.659139	-1.54725	-0.941529	1.852	0.511374	0.760292	0.0957479	-0.236752	-1.0874	-0.82948	0.0922439	-0.444197	-0.771367	0.488379	1.77647
Impa2	-0.262879	0.423601	1.30535	0.0759631	-0.699703	0.908991	1.6816	1.11861	-0.870295	-0.845719	-0.787258	-2.18501	-0.348287	0.0868041	-0.335672	0.733895
Denr	0.943395	-0.372451	-1.02783	-1.35201	1.81486	0.491447	1.09775	-0.121129	-1.15518	-1.26808	-0.729745	0.238411	-0.519958	-0.0565108	0.512346	1.50468
Poll	-0.216694	0.404536	-0.882349	-2.09425	0.86786	1.17479	1.28395	0.0373111	-1.04059	-1.5281	-0.641088	0.425942	-0.0665352	0.633701	1.01842	0.623092
F12	0.119055	-0.428186	-0.308099	-1.14916	2.05362	1.41902	1.54833	-0.896912	-1.10146	-0.769373	-0.903221	-0.0906548	-0.143245	-0.0137659	-0.40414	1.06818
Dhrs7	0.976401	0.447818	-1.333	-2.39147	1.22289	0.740507	0.873856	0.104729	-0.81838	-1.15869	-0.665408	0.391873	0.0443055	0.423792	0.78345	0.357326
Gm8355	-0.85463	0.0792435	-0.662468	-0.785905	1.77246	0.512424	1.09342	-0.0519503	-0.231473	-1.60202	-0.885681	-0.141504	-0.248685	1.95745	-0.776959	0.826272
Dimt1	0.532403	0.346358	-0.793196	-2.03967	1.41166	0.676677	0.986148	0.189714	-0.684192	-1.74359	-0.777347	0.32607	-0.512904	0.510133	0.355337	1.2164
Grk6	1.17025	0.142786	-0.834343	-1.50016	1.30807	1.14755	1.54787	0.0406326	-1.30726	-1.35383	-0.307599	0.33046	-0.724367	-0.492575	0.851342	-0.0188328
Tbrg4	0.357332	-0.470558	-0.65337	-1.08905	2.22581	0.617301	0.750608	-0.39386	-0.98227	-1.14238	-1.07537	0.141737	-0.430295	0.194596	0.134083	1.81569
Me3	-0.914653	0.394548	1.1616	-0.0449127	0.111956	1.37474	1.63445	1.33729	-0.406097	-0.858864	-1.30771	-0.94191	-0.17906	-0.486976	-1.4723	0.597883
Eef2	0.825688	0.79992	-0.254499	-2.3784	0.259361	0.690348	0.504635	0.568082	-1.05088	-1.79669	-0.402327	-0.0164365	0.13198	0.785534	1.30606	0.0276243
Pcca	0.291075	0.880125	-0.462928	0.428919	1.94832	0.0573291	0.650372	-0.00126295	-0.869805	-0.848069	-0.906034	-0.529556	-0.353001	-1.85124	-0.257684	1.82344
Dlgap1	-1.21084	1.07506	-0.683471	-0.208177	0.483202	1.026	1.04122	2.31212	-1.00717	-0.884375	-1.09704	0.0850452	0.113307	-1.03961	-0.161622	0.15637
Sesn2	1.15883	0.713653	0.943873	0.078222	1.12794	0.483148	1.28658	0.346286	-0.00369991	-0.411328	-0.379992	-1.20258	-1.59397	0.0977665	-2.08477	-0.559965
Wdr19	0.212023	-0.147607	-0.947124	-0.864355	1.94844	-0.10429	0.564345	-0.186781	-1.0013	-0.687705	-0.77559	-0.862529	-0.136618	-0.211767	0.851712	2.34914
Tmem231	-0.130717	1.72818	0.291769	1.03679	1.79027	0.229346	-0.488788	1.07534	-1.10622	-1.01733	-0.142531	-1.31912	-0.396861	-1.385	0.110902	-0.276028
Rrp15	0.280476	-0.671667	-0.193285	-1.2838	1.70762	0.678307	1.01193	-0.106043	-1.1845	-1.30893	-0.162603	0.0992116	-0.671775	0.102955	-0.435484	2.13758
Mir6399	0.473431	-0.884996	-0.601426	-0.926739	0.970716	0.125465	2.79058	0.411069	-0.465771	-1.18894	-0.221994	-0.779837	0.0116732	-0.149915	-0.633668	1.07034
2610301B20Rik	0.463246	-0.326776	-0.81475	0.206979	1.94401	0.571837	0.908043	-0.866799	-1.17901	-0.677884	-0.649887	-0.733284	-0.473207	-0.18506	-0.431536	2.24408
Acat1	1.16851	0.0989387	-0.509382	-1.11114	2.21543	0.725088	0.78226	-0.278576	-1.03262	-1.33465	-1.05196	0.147649	-0.656087	-0.3038	-0.0849312	1.22528
Mrm3	0.111926	-0.257721	-0.540739	-0.338184	1.7215	0.692729	0.791038	-0.866886	-0.979581	-1.2623	-0.650953	-0.120385	-0.353755	-0.0873593	-0.392258	2.53293
Yju2	0.721104	-0.44982	-1.36514	-1.5356	1.49263	0.779083	1.11021	0.02422	-0.672195	-1.24757	-1.03387	0.473751	-0.465525	0.0240846	0.781359	1.36327
Loxl3	-0.680494	-0.996297	0.339332	-0.053588	1.06253	0.899359	1.32929	1.67523	0.117659	-1.45555	-1.04002	-0.859426	0.305513	-1.55679	0.575853	0.337391
Atp10a	-1.04163	0.592871	1.46419	0.479684	0.0988546	0.583218	0.61314	2.23548	-0.0999067	-1.25053	-0.942624	-0.883536	-0.640714	0.259614	-0.156228	-1.31189
Fdx2	1.18892	-1.32989	-0.205868	1.57042	0.313461	0.651015	1.36822	1.51895	-0.378288	-0.358285	-1.12372	-0.655573	-1.36888	-0.290318	-0.824718	-0.0754435
Acadsb	-1.40613	-0.277212	0.215871	-2.1229	1.44892	1.15067	1.57541	0.407643	0.160021	-1.29227	-0.384338	0.262009	-0.220487	0.268882	-0.257336	0.471251
Trafd1	0.622084	0.489215	-1.53831	-1.71394	1.32643	0.737385	1.0973	0.0824135	-0.818187	-1.4395	-0.757056	0.409371	-0.352085	0.0976424	0.433689	1.32355
Apobr	1.6393	0.615569	-0.392351	-1.40307	1.77286	0.950765	0.95183	-0.105913	-0.826109	-1.30225	-1.03121	0.44355	-1.01752	0.103014	-0.40328	0.00481654
Ube2o	0.963568	0.914498	-0.171875	-0.00426545	0.794536	0.833169	1.37647	0.310194	-1.05506	-2.02326	-1.33921	0.468836	-1.36685	-0.0494203	-0.433029	0.781699
Kifap3	0.979988	0.466569	-1.07001	2.3194	0.324359	0.280934	1.15902	0.133528	-0.890217	0.0412273	-1.27667	-1.25416	0.128261	-1.07729	-0.653541	0.388606
Rchy1	0.508823	-0.505749	-0.710376	-0.632302	2.27776	0.680105	0.956207	-0.445069	-1.0563	-1.01178	-0.99657	0.130196	-0.614324	-0.159711	-0.215073	1.79416
Ppp1r9b	1.43757	0.348641	-1.09582	-1.24341	2.02144	0.859354	0.722806	-0.276566	-0.858444	-1.33538	-0.940421	0.252679	-0.519901	-0.167012	-0.131513	0.925977
Crat	0.760568	-0.145286	-0.583341	-0.999544	2.21962	0.843594	1.09743	-0.505125	-1.24174	-0.929453	-0.398768	-0.263352	-0.0806522	-1.06102	-0.183652	1.47072
Arid5a	0.369167	0.729492	-0.792316	-2.04831	1.17713	0.721756	0.879536	0.839583	-0.653529	-1.9582	-0.801867	0.499309	-0.251469	-0.0362087	0.549641	0.776279
Serf2	0.583886	0.133323	-1.01122	-2.14246	0.726135	0.894512	1.07523	0.0651154	-0.76165	-1.4592	-0.699145	0.260454	-0.526019	0.532145	1.20349	1.12541
Ints7	-0.405472	-0.260796	-0.646492	-2.30083	1.03103	0.893791	1.07009	-0.0112744	-0.716121	-1.54606	-0.508096	0.249909	0.326706	0.741621	1.06141	1.02059
Cyfip2	1.01151	0.217198	-1.04168	-0.734631	2.28685	0.600994	0.616032	0.0438401	-1.11029	-1.14065	-1.11932	0.182452	-0.397119	-0.662254	-0.131013	1.37809
Nrde2	0.721014	-0.15167	-1.04976	-1.61107	1.94176	0.792503	0.788535	-0.482148	-0.835829	-1.2109	-0.868284	0.22973	-0.420964	0.0425125	0.811779	1.30279
Atl2	0.107306	-0.398131	-1.34231	-0.755336	2.55726	0.871291	0.631122	0.14151	-0.672899	-0.724274	-0.770185	0.112205	-0.7004	0.0526541	-0.619776	1.50996
Ppan	0.452847	-0.337106	-0.815534	-1.16196	1.59847	0.840549	0.653976	-0.430476	-0.918213	-1.57058	-0.703123	0.0998127	-0.176686	0.243937	0.0135929	2.2105
Klf9	-1.11937	-1.1927	0.840177	-0.449238	0.278579	2.25697	0.801537	1.37475	-0.401215	0.329065	-0.428249	-0.775497	0.690976	-1.16685	-0.893709	-0.145212
Tmem82	0.029279	-0.625769	-0.691891	-0.667427	2.13748	1.64321	0.221852	0.198125	-1.08381	0.00956182	-1.12628	-0.520708	-0.705403	-0.160698	-0.37447	1.71696
Ikbkb	0.652844	0.470882	-0.893936	-1.3901	2.00131	0.679685	0.641222	0.0350266	-0.699488	-1.79622	-0.729791	0.0181175	-0.550381	-0.0684884	0.159903	1.46941
Zrsr2	0.0210615	-0.0687472	-1.26779	0.120929	2.30529	0.577594	0.283564	1.46015	0.0198115	-0.373298	-1.63482	-0.598601	-0.988743	-0.750113	-0.00155919	0.895266
Tango6	0.422117	-0.529557	-1.03568	-1.18507	1.98395	0.239503	0.907008	0.0918836	-1.00591	-1.34956	-0.922435	0.252524	-0.0803064	0.0642532	0.306794	1.84047
Tex264	0.962124	0.320201	-0.699684	-2.05348	1.45303	0.733692	0.50192	-0.142984	-0.966863	-1.65758	-0.744335	0.146149	-0.155925	0.46724	0.638335	1.19816
Inpp4a	-1.354	-0.326359	0.697108	-0.81854	1.17999	-0.135533	1.52171	1.36836	-0.0388263	-0.178126	-0.386915	-0.848114	0.135561	1.46815	-1.699	-0.585469
Abtb1	1.29715	0.130617	-0.980432	-1.6968	1.64168	0.831528	0.760378	-0.444828	-0.849486	-1.32214	-1.00174	0.26309	-0.257475	-0.0798776	0.52018	1.18816
Iqsec1	0.0624232	-0.595747	-0.133778	-0.903257	1.70959	1.62579	0.410989	0.304113	-1.28768	-0.780767	-1.79591	0.249633	0.363134	-0.890183	1.07574	0.585908
Sdf4	-0.215172	0.221575	0.251319	-2.71222	0.343036	0.205389	1.13779	0.284025	-0.81184	-1.1118	-0.623271	0.0989468	-0.247201	1.30689	1.1956	0.676946
Parp8	-0.651209	0.127716	-1.23201	-1.83982	0.0841091	1.16241	1.32404	0.104692	-0.461254	-1.09721	-0.71315	-0.0212455	0.241808	0.668325	0.299245	2.00354
Elmo2	0.0845839	0.160498	-0.0132944	-1.84201	2.36997	0.0691037	1.49315	0.361812	-0.578408	-1.35766	-0.772233	-0.217268	-0.683033	0.222248	0.288339	0.414207
Pfn2	-0.0547058	-0.0114677	0.369024	-0.301011	-0.0555145	1.68998	1.65578	-0.693941	-1.85992	-0.946348	-1.23033	-0.436961	-0.244142	-0.0763712	0.822426	1.3735
Jade2	-1.074	-0.739495	0.7092	-0.59525	1.11102	0.237877	1.17145	-0.0819843	-0.957767	-0.945718	-1.18362	0.0802789	-0.831279	0.597715	0.160802	2.34076
Ube2j2	1.57672	-0.86701	-0.549681	0.596704	2.11559	1.15448	-0.161455	0.0192973	-0.984368	-1.08111	-1.1627	-0.113991	-0.727355	-0.0194984	-0.677582	0.881962
Pno1	0.688448	-0.587545	-0.592782	-0.407065	2.15847	0.4186	0.561482	-0.541392	-1.23422	-0.956129	-0.661322	-0.16503	-0.346107	-0.422596	-0.148579	2.23577
Med15	0.336257	-0.220637	-0.89096	-1.2621	2.151	0.408912	0.718234	-0.0972524	-0.915965	-0.943713	-0.925273	0.136515	-0.583515	-0.00630274	0.049086	2.04571
B4galt3	0.0945592	-0.0666503	-1.04781	-2.43456	1.47265	0.790478	1.16676	-0.0216668	-0.587069	-1.13207	-0.650334	0.470411	-0.15213	0.526153	0.759511	0.811774
Borcs5	2.06274	-0.849042	-1.26094	0.990906	1.45552	0.266875	0.235992	0.561395	-1.22774	-0.40506	-1.25128	-0.163255	-1.03769	-0.00991394	-0.103596	0.735092
E4f1	1.20813	0.139898	-1.10467	-0.648662	1.65798	0.786341	0.872756	0.0868945	-1.0088	-0.967228	-1.49269	0.469473	-1.08179	-0.661821	0.546382	1.19781
Sigirr	0.63139	0.240461	-0.41565	-2.34921	0.869467	0.830595	1.0745	-0.326077	-0.977799	-1.46369	-0.820908	0.235936	-0.129156	0.69012	0.945947	0.964079
Dqx1	1.94796	-0.394609	-1.081	0.592867	-0.00880852	1.4897	1.44116	0.211614	-1.21466	-1.20646	-1.16339	-0.0987176	-0.589699	0.516673	-0.522818	0.0801866
Mier2	-0.0994722	-0.579407	-0.365933	-0.382352	2.00219	-0.289961	1.53382	0.102258	-0.699613	-0.797446	-0.580616	-0.899515	-1.23507	1.00171	-0.424564	1.71398
Tmem63a	0.241303	0.390163	-0.191311	0.752297	1.60766	0.175872	-0.223983	2.13292	-1.38571	-0.824032	-0.294127	-1.46742	0.830038	-0.90499	-0.788962	-0.0497214
Cic	0.159668	-1.51353	-0.79199	1.32862	1.87793	0.694179	0.276449	0.287718	-0.767534	-0.303891	-0.948721	-0.0991469	-0.87005	0.0221717	-1.01098	1.65911
Slc35f2	1.15051	-0.491946	-0.4041	0.300365	2.16748	0.295296	0.727257	0.176371	-1.15685	-0.521497	-1.29994	0.110936	-0.649462	-1.4222	-0.37451	1.3923
Pnpla2	0.978255	-0.558835	-0.907085	-1.16545	2.23151	0.534448	0.418415	-0.387779	-0.799707	-0.938018	-0.856698	0.0996767	-0.484231	-0.074363	0.0516424	1.85821
Kctd18	0.690743	-0.199166	-1.16094	-1.26499	2.02986	0.66403	0.960732	-0.0843149	-1.04486	-1.18358	-1.15015	0.383831	-0.283203	-0.250669	0.675313	1.21737
Tpst2	1.82525	0.297187	-0.0995904	1.62272	1.32777	-0.00544402	-0.0389443	1.12945	-1.32018	-0.434213	-0.414328	-1.04068	-0.730591	-0.968512	-0.0374206	-1.11247
Lynx1	-0.758862	0.752374	-0.226719	0.313895	0.852434	1.4475	-0.370472	0.575936	-0.564757	-1.10906	-2.2128	-0.597781	0.724264	1.18348	-0.923757	0.914324
B4galt7	1.52043	0.413042	-0.977481	-1.21311	2.09344	0.802278	0.858994	-0.318726	-0.772699	-1.25235	-0.797755	0.196583	-0.93375	-0.382824	0.189288	0.574639
Klc4	0.688186	-0.231941	-1.08163	-0.933531	2.14716	0.848724	0.493894	-0.122271	-1.05708	-1.10987	-1.18764	0.368	-0.433799	-0.218185	0.19514	1.63484
Ptprn	-0.0786857	-0.428806	-1.1866	-0.193309	-0.760578	1.16884	0.944963	1.58646	-1.07347	-1.38804	-0.483187	-0.617793	1.21346	-0.74412	0.698606	1.34226
Itm2c	-0.575141	-1.42188	2.55369	0.642444	0.334778	0.00355545	0.158087	-0.0165488	-1.39274	-0.397329	-0.512408	-0.85703	-0.216915	1.4738	-0.232589	0.456234
Tmem106c	-0.487866	-0.901345	0.930394	-1.78656	0.888921	0.54928	1.72343	-0.0491687	-1.10731	-0.733499	-0.540314	-0.0346437	-0.786592	0.265101	0.350076	1.7201
Dph1	0.284139	-0.222538	-0.815231	-2.03754	1.06331	0.757754	0.95958	-0.196322	-0.878098	-1.72198	-0.546915	0.152614	0.253058	0.541898	1.00569	1.40058
Baz2b	-0.0711323	-0.798689	-0.852939	0.654514	0.556498	1.6044	0.0144924	0.162254	-1.12074	-0.177846	-0.984239	-0.7629	0.660166	-1.60509	0.753327	1.96793
Ilvbl	0.661596	-0.473959	-0.873148	-1.44134	1.81225	0.915163	0.740015	-0.370993	-1.08175	-1.14399	-0.924482	0.362357	-0.399667	0.0229447	0.524533	1.67048
Psmd9	1.25939	-0.0696261	-0.703179	-2.13196	1.08425	1.06424	0.732732	-0.36642	-1.30843	-1.175	-0.683037	0.155648	0.1157	0.22478	1.14649	0.654425
Crtc2	0.380354	-0.513752	-0.0168887	0.421326	2.32275	0.331858	0.40933	0.233223	-0.973642	-0.283425	-1.38768	-0.559662	-0.598805	-0.696247	-0.973499	1.90476
Noc4l	0.59431	-0.666953	-0.544823	-0.231295	2.36429	0.309005	0.508664	-0.0339467	-0.942904	-1.21431	-0.511276	-0.2097	-0.608598	-0.518493	-0.400558	2.10659
Dedd2	0.861622	-0.345184	-0.936166	-0.861228	2.18175	0.559926	0.546752	-0.295089	-0.972973	-1.03865	-1.13591	0.237226	-0.695606	-0.224335	0.383705	1.73416
Abhd10	-0.343907	-0.756955	-1.21827	0.216591	2.38161	0.395859	1.22203	0.0767213	-0.761294	-0.224076	-0.708171	-0.221811	-0.67206	-0.77122	-0.371403	1.75635
Uchl3	0.377134	-0.096069	-0.439559	-1.46799	1.70019	0.377067	1.03956	-0.0953375	-0.953439	-1.46549	-0.737326	0.21345	-0.94522	0.629767	0.00807581	1.85518
Fbl	-0.134401	-0.508099	-0.431293	0.242763	2.23111	1.02718	0.401521	-0.539737	-0.942426	-1.20792	-0.88225	-0.261719	-0.663681	-0.307578	-0.0866413	2.06317
Grap	0.687201	0.593562	-0.645243	-2.12842	1.02679	0.788347	0.920394	-0.0251297	-0.927348	-1.82709	-0.834314	0.306657	-0.0806189	0.372666	0.904927	0.867624
Carns1	2.22378	0.294081	-1.80551	0.271626	1.30984	1.0795	0.0587408	-0.256783	-1.09849	-1.1357	-0.938685	-0.0756168	-0.149054	-0.325138	0.166039	0.381376
Zfp326	0.776589	-0.103116	-0.350557	1.4437	0.945418	0.530259	0.279876	1.97782	-0.757558	-0.932866	-1.37418	0.222235	-0.556828	-1.8014	-0.276612	-0.0227833
Tmem205	0.861971	-0.382272	-0.336092	0.910648	1.86832	0.628797	0.653454	1.2364	0.119206	-1.03797	-0.870195	-0.318976	-0.881335	0.4755	-1.67411	-1.25334
Rrbp1	-0.34188	0.421933	1.03581	-0.164959	1.52967	0.782617	1.16754	0.965921	-1.30994	-0.882166	0.22659	0.276745	-1.96723	0.0233804	-0.489645	-1.27439
Mir1192	-1.33285	-0.466637	0.0292906	-1.62286	-0.273604	0.966196	1.92343	1.87682	-0.401094	-0.619689	-0.524124	-0.665041	-0.293195	0.200486	0.722481	0.480395
Kcnq5	-0.314722	0.374376	0.73125	-1.3121	0.0140513	0.905153	1.88152	0.394327	-0.754337	-1.12308	-0.882815	0.241345	-1.2502	1.30908	0.898522	-1.11238
Vamp3	0.274331	-0.444899	-1.44025	-1.58969	2.03909	0.821265	0.91494	0.54585	-0.567314	-0.617744	-0.932761	0.646898	-0.891922	-0.135784	0.240322	1.13766
Pcnx	1.34063	0.554215	0.480363	0.600146	1.215	0.720284	-0.0780393	0.497392	-0.877785	-1.21957	-2.3438	0.0419568	-1.06575	-0.186342	-0.574534	0.895816
Icam1	-0.100029	0.105071	-1.03386	-1.31894	1.20506	0.377534	1.42506	0.122434	-0.632159	-1.06471	-1.2278	0.3833	-0.830021	-0.0701266	0.583661	2.07553
Trappc10	0.271154	0.202681	-0.675914	-1.94288	0.645993	0.818701	0.892934	0.0305766	-1.19565	-1.53878	-0.839161	0.262671	-0.219905	0.523678	1.54807	1.21582
Ddx51	0.195726	-1.16259	-0.0481447	0.923887	0.907834	2.38879	0.616266	0.671807	-0.572954	-2.02574	-0.393999	-0.216017	-0.372211	-0.291395	-0.724376	0.103107
Plxdc2	1.01863	-1.38805	0.988196	-0.388333	0.491691	1.81895	1.38685	0.15202	-1.6919	-0.16878	-1.12874	0.0118687	-1.06062	-0.283888	0.0449361	0.197176
Ptrhd1	0.691565	0.148654	-0.0640757	-2.06397	1.23467	1.24706	0.642077	-0.0477815	-0.919683	-1.94755	-0.387887	0.111339	-0.442275	-0.00421736	1.14648	0.655581
Kctd6	0.23183	-0.22746	-1.62583	1.85516	1.01034	0.651401	-0.534426	1.32377	-0.674014	-0.707433	-1.61513	-0.408642	0.534466	-0.162324	0.956266	-0.607969
Ell	0.701209	0.0779908	-0.930827	-1.99668	1.30222	1.06337	1.08648	-0.182311	-0.98736	-1.67059	-0.641032	0.37632	-0.107503	0.436679	0.785243	0.686793
Spry2	-1.32264	-0.887159	1.16447	-0.103713	0.795444	2.10081	0.950306	0.710193	0.500909	-0.0245409	-1.0039	-1.18454	0.234707	-0.561881	-1.26459	-0.103883
Prr13	-0.973671	-0.117364	-0.176552	0.432287	0.681457	0.641514	0.734984	1.86557	-0.50218	0.0351266	-0.253191	-2.06899	0.881098	0.663353	-0.0820898	-1.76135
Gm7816	0.136412	-0.252423	0.364487	-0.770446	1.24697	0.928341	0.270204	1.15261	-0.373814	-2.11188	-0.490412	0.111448	-1.02582	0.954258	-1.4018	1.26186
Stk19	0.821141	0.0449565	-0.961274	-0.61765	2.10189	0.682582	0.346367	-0.148932	-0.952181	-1.38996	-0.874682	0.143177	-0.530369	-0.179064	-0.448919	1.96292
Gm7536	1.07327	0.31819	-0.472334	-0.163919	1.59261	1.17239	0.108734	-0.510558	-0.902729	-1.7186	-1.51499	-0.0384441	-0.34415	-0.27653	-0.0689676	1.74603
Zfand2b	0.930516	-0.272565	-0.829655	-0.373252	2.30915	0.469442	0.646128	-0.517105	-0.99658	-0.914918	-1.22993	0.0165656	-0.663112	-0.328786	-0.00761603	1.76172
Ppt2	1.46444	-0.12398	-0.825133	-0.58174	2.15306	0.647321	0.760787	-0.181174	-0.99374	-1.15948	-0.931485	0.298817	-1.28029	-0.259535	-0.06265	1.07479
Tnfsf15	-0.622761	-0.45042	2.02965	0.619668	-0.305898	2.18133	0.685249	0.00738978	-0.13184	-1.23657	-1.04954	-1.25827	-0.0869311	0.306561	-0.43109	-0.256517
Pik3r2	0.664197	-0.320815	-0.396516	-0.865125	1.27258	1.06873	0.592159	-0.268899	-0.953797	-0.520911	-0.842041	-0.142906	-0.0805785	-1.36184	-0.383352	2.53911
Syf2	0.898404	-0.144996	-1.07805	-1.48074	1.8861	0.732613	0.748792	-0.3126	-0.903679	-1.25231	-1.03514	0.331375	-0.461425	0.15039	0.503915	1.41734
Tst	0.946942	-0.157063	-0.629222	-0.816339	1.75365	1.01929	0.340779	-0.372138	-0.368593	-1.51524	-1.47681	-0.119563	-0.663152	-0.515638	1.33303	1.24007
Timm23	0.785482	-0.271737	-0.979733	-1.14854	2.00803	0.498724	0.7821	-0.360631	-1.03309	-1.12184	-0.843274	0.292482	-0.597345	-0.0937607	0.220082	1.86306
Zbtb22	0.890789	-0.0471878	-0.648297	-1.00791	1.84073	0.924844	0.931318	-0.542681	-1.12273	-1.48269	-1.13542	0.331401	-0.733965	0.054806	0.406024	1.34096
Kdm2a	-0.506534	-0.315049	-0.277611	-1.36347	1.44471	0.496845	0.897763	-0.0384321	-0.955153	-0.878325	-1.17919	0.182405	-0.585622	0.859404	-0.0985865	2.31684
Ccdc59	0.0678825	0.0183777	-0.857767	-2.77105	0.540024	0.227064	0.802714	1.06677	-0.574625	-1.29463	-0.0843731	0.0397869	0.245399	0.85302	1.15276	0.568646
Dctn3	0.956974	0.0548247	-0.867426	-2.02016	1.62073	0.713401	0.795676	0.00990035	-0.866151	-1.40618	-0.781454	0.384753	-0.457384	0.115402	0.524349	1.22274
Morn1	1.22921	0.388277	-0.0424634	-0.362054	-0.17608	0.199237	1.69494	1.29169	-0.227786	-1.62007	-0.68227	-1.73972	-0.214055	-0.225736	-0.807635	1.29451
Pgap3	0.431156	-0.691422	-0.65382	-0.541787	1.84746	0.90149	0.463185	-0.483903	-1.48001	-0.529786	-0.75807	-0.218595	-0.43362	-0.230522	0.0106125	2.36763
Ube3b	1.15721	-0.603206	-0.219672	-0.193502	0.925778	0.210911	-0.137408	0.292257	-0.960175	-1.46073	-1.76812	-0.560481	-0.105345	0.138795	1.26254	2.02115
Slc38a6	2.1057	0.306138	-1.09533	0.50954	0.898499	0.755387	0.325176	0.395046	-1.79199	-1.02963	-1.04163	0.308868	-0.0665761	-1.27829	0.210501	0.488591
