# Supplementary material for: Eomes is sufficient to regulate IL-10 expression and cytotoxic effector molecules in murine CD4+ T cells
Source: Front Immunol. 2023 Jan 19;14:1058267. doi: 10.3389/fimmu.2023.1058267 (PMC9901365; doi:10.3389/fimmu.2023.1058267)
Supplement: Supplementary file 4 [file Table_2.xlsx]

## Sheet: overlap 2 up
	Tbx21+/+				Tbx21+/-				Tbx21+/E				Tbx21-/E
	S1	S2	S3	S4	S9	S10	S11	S12	S5	S6	S7	S8	S13	S14	S15	S16
Chst11	-0.446135	-0.67414	-0.879036	-1.05773	-0.898434	-1.15743	-0.761537	-1.54543	1.01738	1.01013	1.03098	0.996256	0.866978	1.19118	0.973159	0.333807
Ociad2	-1.40997	-1.04018	-0.912809	-0.622161	-1.14322	-0.836204	-0.260711	-1.13495	0.885335	1.14621	1.05275	1.02336	0.316539	1.26232	0.839825	0.833861
Ngly1	-0.474774	-1.28349	-0.944401	-1.51148	-0.143089	-1.06604	-0.671328	-1.14066	0.664617	1.25956	1.2671	0.880784	0.600351	0.619489	0.97682	0.96654
Pctp	-0.775824	-0.787325	-1.28931	-2.05019	-0.757217	-0.51083	-0.125664	-0.452212	0.34318	0.188552	0.992992	1.02934	1.19213	0.619364	1.27799	1.10502
Unc5cl	-1.30908	-0.920773	-0.768318	-1.12866	-0.351267	-0.797284	-0.670201	-1.12741	1.11392	1.39484	1.65251	0.769708	0.988924	0.435153	0.642141	0.0757955
Prf1	-0.614783	-0.847901	-1.04756	-1.86565	-0.320622	-0.663542	-0.690106	-1.02825	0.894462	0.781573	1.30447	1.5729	0.451964	0.700681	0.797829	0.574536
Mgst2	-1.80133	-0.925982	-0.80686	-0.900196	-0.930403	-0.428273	-1.06531	-0.0342071	0.99339	0.962025	0.527315	0.373356	1.58785	0.310882	1.16529	0.972454
Vmp1	-1.68092	-1.03229	-0.278244	-1.20592	-1.20922	-1.06751	-0.103025	-0.341854	0.458005	0.949294	1.08852	0.488518	0.952199	1.31455	1.21328	0.454626
Eomes	-0.947481	-0.622208	-0.34707	-0.704209	-0.51919	-1.37187	-1.43573	-0.986461	0.499957	0.794391	0.741023	1.0223	0.298555	0.991815	0.578746	2.00743
Tcn2	-1.30706	-1.27615	-0.177341	-0.760943	-1.40213	-0.486256	-0.628762	-0.891723	1.0966	0.913961	1.22596	-0.144087	1.0995	0.961654	1.32764	0.449129
Enpp6	-0.76731	-1.27572	-0.318278	-1.29221	-1.11225	-0.626069	-1.09009	-0.778924	1.02684	1.33603	1.26023	0.719593	0.934272	0.663128	1.13913	0.181626
Sgpp2	-1.06095	-0.535579	-0.957272	-0.725233	-1.19377	-0.961345	-1.10288	-0.722849	0.70702	1.36059	1.07596	0.629302	0.760348	0.290102	1.72896	0.707594
H2-Q2	-1.18086	-1.32429	-0.26911	-1.99692	-0.502677	-0.401688	0.127198	-1.00298	0.865845	0.448956	0.518991	0.590339	0.509436	1.11213	0.978057	1.52757
Ly75	-0.717576	-0.700633	-0.459688	-1.51989	-0.771435	-0.704327	-1.43497	-1.0141	0.464284	1.10127	1.01832	0.916674	0.75088	0.646213	1.39524	1.02974
Susd1	-1.64336	-1.30688	-0.412073	-1.12399	-0.486236	-0.715228	-1.01722	-0.321573	1.12839	0.809903	1.13796	0.923996	1.01601	1.40699	0.288544	0.314772
Txk	-1.60043	-1.32154	-0.831558	-0.795807	-0.73853	-0.415317	-0.759973	-0.395516	1.12211	1.17611	1.39787	0.214199	1.42135	0.509007	0.996685	0.0213487
Cd68	-1.52982	-0.984392	-0.0518492	-1.11995	-1.04763	-0.634006	-0.835883	-1.04863	1.03042	1.11005	1.32296	0.520104	0.604598	1.01235	1.00843	0.643243
St6gal1	-1.31844	-0.945713	-0.143085	-1.48117	-0.781222	-0.884529	-0.624076	-1.07181	1.18268	1.08658	1.25869	0.876982	0.779149	1.043	0.700073	0.322886
Nsmaf	-1.29404	-0.711638	-0.519177	-1.01333	-1.19972	-1.23612	-0.697899	-0.419513	1.08556	1.52704	1.26813	0.614997	0.455336	1.21514	0.839223	0.0860029
Rnf145	-1.51227	-0.981961	-0.774105	-0.7751	-1.03638	-0.794761	-0.828041	-0.336108	1.31069	1.49591	1.23464	0.389872	1.15208	0.724647	0.748165	-0.0172849
Scrn3	-0.714202	-0.643118	-0.624115	-0.890241	-1.502	-0.667792	-1.25159	-0.736699	1.31457	1.35251	1.39684	0.929555	0.739549	0.951571	0.487624	-0.142459
Tnfrsf8	-0.961859	-1.17444	-1.51326	-0.71792	-0.533852	-0.691443	-0.541524	-0.580602	0.823206	1.59178	1.55871	1.11334	1.14425	-0.214915	0.440713	0.257827
F2rl2	-1.13101	-0.78597	-0.19294	-1.26215	-0.956924	-1.25493	-0.814816	-0.806436	1.04987	0.795669	1.1631	0.845364	0.655195	1.71099	0.600553	0.384439
Il10	-1.6166	-1.3976	-0.274881	-1.40344	-0.944392	-0.793551	-0.207998	-0.400057	0.7385	1.0432	0.970201	1.02929	0.31944	1.15654	0.92679	0.854564
Kctd7	-1.21928	-0.406803	-0.888806	-1.19367	-0.196318	-0.468784	-1.23438	-1.27997	1.26206	0.795183	0.871479	-0.152149	1.57789	1.06595	0.766313	0.701276
Gpd2	-1.16285	-0.699465	-0.515235	-1.70614	-0.599017	-0.82981	-0.402011	-0.983882	0.862946	0.53228	1.25488	1.58107	0.0870751	1.33031	0.356423	0.893435
Cacna2d4	-1.56564	-0.407255	-0.596001	-0.832481	-1.40887	-0.537767	-1.12165	-0.526684	1.40621	1.05235	1.18489	0.720011	1.17824	0.647885	0.841796	-0.0350287
Sgk3	-0.781453	-0.847126	-0.22446	-0.692782	-0.960513	-1.06169	-1.85532	-0.372819	1.48046	1.17739	1.36761	0.37064	0.961409	0.767327	0.640786	0.0305373
Itgam	-0.652447	-0.0467899	-0.80434	-0.580949	-0.896805	-1.46552	-1.99756	-0.245508	0.878707	0.824277	1.08656	0.772814	1.53754	0.672236	0.70241	0.215377
Bend4	-1.58636	-1.01736	-0.191632	-1.32532	-0.717292	-0.805773	-0.620693	-0.658483	1.02808	1.22439	1.22342	1.16663	0.248335	1.3988	0.175334	0.457924
Eif4enif1	-2.33332	-1.05315	-0.148543	-1.25458	-0.67117	-0.357613	-0.071123	-0.431601	1.10896	1.04738	0.694183	-0.0401468	0.990883	1.14054	0.824805	0.554506
Trbj1-2	-1.77221	-0.646505	-0.113466	-0.790884	-1.64973	-1.03905	-0.505457	-0.459858	0.913428	1.31208	1.1791	0.880851	0.699843	0.648168	0.670214	0.673475
Gm5511	-0.849881	-0.0977052	-0.829201	-0.313925	-1.8241	-0.314757	-1.80942	-0.39015	1.43567	0.749305	1.50477	0.531693	0.881276	0.59441	0.541844	0.190177
Spred2	-0.423092	-0.489571	-0.0902825	-1.0656	-0.894087	-1.54615	-1.34025	-1.13622	0.897002	1.52831	0.945322	1.18149	0.298588	0.994439	0.60598	0.534109
Fgl2	-0.363211	-0.0701158	-0.48336	-1.18299	0.0192945	-1.86092	-1.63527	-0.872368	1.51892	0.684872	0.500526	1.37793	0.599652	0.594818	0.639308	0.532915
Ddx43	-0.792122	-0.791348	-0.147445	-0.710608	-1.08801	-0.806533	-1.20895	-1.07474	0.676847	1.37221	0.678856	2.18283	-0.0827966	0.757932	0.724641	0.309242
Trbj1-1	-1.72345	-0.724086	0.0344154	-1.08345	-1.60678	-0.966763	-0.24405	-0.535186	0.879068	1.28675	1.3115	0.719309	0.828867	0.668816	0.559372	0.595667
Trbd1	-1.79534	-0.534448	-0.0821369	-0.74539	-1.83202	-0.937902	-0.541073	-0.339867	0.755325	1.23279	1.26269	0.73015	0.874168	0.777252	0.527963	0.647847
Morc3	-1.2611	-0.157235	-1.36243	-1.38988	-0.242507	-1.04193	-0.516024	-0.888507	1.07713	0.898573	1.31607	0.400739	0.247421	0.9172	0.440425	1.56205
Sag	-0.962255	-1.14718	-0.485862	-0.147735	-1.72728	-0.486813	-1.3025	-0.610511	0.811989	1.28797	1.18982	0.512288	0.189161	1.23519	1.21028	0.433447
Chd3	-0.982966	-0.248165	-0.765353	-0.468451	-1.20475	-0.555475	-1.87483	-0.779715	1.26854	0.469542	1.03705	1.46284	0.344789	0.640753	0.416963	1.23924
Cd27	-1.20836	-0.571947	-0.120751	-0.788851	-1.58069	-1.06145	-1.00548	-0.306263	1.22295	1.68356	1.48456	0.302171	0.82871	0.42736	0.581845	0.112627
Trbj1-3	-2.02694	-0.629316	-0.102203	-0.996968	-1.59629	-0.916778	-0.216528	-0.113699	0.712461	1.24257	1.32799	0.602696	0.597344	0.790537	0.6148	0.710319
Trbj1-4	-1.78255	-0.771125	-0.00477268	-0.99938	-1.50615	-1.03473	-0.444542	-0.216483	0.731756	1.29861	1.48086	0.866898	0.431772	0.658721	0.533003	0.758103
Mtrfr	-1.01529	-0.64726	-0.586739	0.109244	-1.79198	-1.62455	-0.671169	-0.588975	0.921908	1.04525	1.39238	0.799089	1.07874	0.671068	0.446548	0.461734
Cers4	-1.4423	-1.0485	-0.341163	-0.776275	-1.27735	-0.704517	-0.598643	-0.403769	1.08307	1.49246	0.907781	0.00164625	1.40142	1.40527	0.499336	-0.198478
Slfn1	-1.57911	-0.229692	-0.364704	-0.531643	-1.2768	-1.3494	-1.01398	-0.467929	1.57145	1.1576	1.30327	0.24911	0.805507	0.844528	0.343657	0.538128
Trav6-7-dv9	-1.05139	-1.39646	-0.0616122	-1.40685	-0.628833	-0.893176	-0.452065	-0.61685	0.0470744	1.1086	1.00435	1.61418	0.224074	-0.0374664	1.12463	1.4218
Ubash3b	-1.22093	-1.33124	0.194171	-1.27814	-1.27675	-0.534942	0.0259321	-1.18211	0.834148	1.43762	0.97994	0.609072	0.70724	1.16397	0.895598	-0.0235645
Fkbp5	-0.309477	-0.591727	-0.957096	-0.314903	-1.12052	-1.79007	-1.14276	-0.195157	0.245912	1.85986	0.848843	0.541146	0.863145	0.933611	1.25304	-0.123843
Il10ra	-0.833691	-0.359389	0.0503084	-1.66972	-1.05825	-1.09652	-1.14951	-0.953357	1.16612	0.943973	1.17701	0.974898	0.835109	0.945481	0.765611	0.261928
1500004A13Rik	-0.948233	-0.710577	-0.0930676	-0.61909	-1.02706	-1.35297	-0.900882	-1.32561	1.11604	1.66971	0.999033	0.641852	0.271367	0.259684	1.26034	0.75946

## Sheet: overlap 2 down
	Tbx21+/+				Tbx21+/-				Tbx21+/E				Tbx21-/E
	S1	S2	S3	S4	S9	S10	S11	S12	S5	S6	S7	S8	S13	S14	S15	S16
Itga1	0.938582	0.94711	0.929946	1.1692	1.0186	0.889943	0.835738	0.960877	-0.716794	-0.947253	-0.807327	-1.03784	-0.991538	-1.1882	-1.03123	-0.969821
Ifitm2	0.839101	1.15412	0.980557	1.38128	0.993019	0.518742	0.516447	1.13135	-0.800336	-0.930607	-0.780391	-1.12489	-0.697519	-0.926525	-1.24047	-1.01387
Runx2	0.968315	1.08494	0.6703	1.22592	0.99594	0.653516	0.714764	1.21191	-0.586399	-0.769497	-0.730262	-1.03337	-0.832748	-1.0128	-1.28281	-1.2777
Ly6g5b	0.989248	1.20319	0.686539	1.17371	1.18902	0.267312	0.764376	1.15701	-0.793204	-0.993356	-0.618302	-0.725479	-0.803749	-0.97017	-1.17907	-1.34708
Hrh4	0.677541	0.814538	1.06846	0.962764	1.10762	1.21168	0.881986	0.842862	-0.53617	-1.14175	-0.695406	-0.948479	-0.889188	-0.964527	-1.38267	-1.00926
Jaml	0.894436	0.961072	1.59346	0.925318	0.965794	0.772495	0.818695	0.608674	-0.798611	-1.132	-1.06422	-0.909029	-1.07969	-0.612668	-0.936315	-1.00741
Nrp1	0.797508	0.826254	1.05875	0.96906	0.927695	1.01354	1.08452	0.969486	-0.851328	-0.928315	-1.12093	-1.00508	-0.998906	-1.01546	-1.21283	-0.513967
Uhrf1bp1l	0.772645	1.02844	0.932011	1.245	0.86833	0.692401	0.708302	1.16513	-0.804312	-0.457959	-0.440149	-1.22209	-0.836417	-1.05688	-1.52961	-1.06484
Gpr34	0.826525	1.61602	0.832445	1.5938	0.651869	0.0586299	-0.0572626	1.37904	-1.11679	-1.03306	-0.859145	-0.795813	-0.604602	-0.886299	-0.883828	-0.721543
Klrb1b	0.90114	0.634332	0.480657	1.51848	1.1432	1.11324	0.816895	0.720498	-0.515251	-0.444413	-0.686247	-1.20512	-1.22695	-0.826474	-1.16964	-1.25433
Itga2	1.29106	1.52838	0.61455	1.33851	1.15091	0.223197	-0.034834	0.836242	-0.52716	-0.904495	-0.444933	-1.18416	-0.587617	-1.22712	-0.865984	-1.20655
Gata3	1.09818	0.806869	0.503	0.892755	1.56216	0.711654	0.780062	1.10621	-0.813505	-0.788342	-1.25736	-1.11151	-0.69305	-1.0259	-1.12318	-0.648054
Itga9	1.18173	0.784508	1.06757	0.77824	0.992917	0.64461	0.832964	1.0601	-1.08373	-0.788751	-0.229813	-0.387314	-1.50213	-1.21159	-1.1457	-0.993597
Xcr1	1.46105	0.644755	0.743722	1.40402	1.4373	0.617431	0.515432	0.413361	-0.68194	-0.729492	-1.03367	-0.71697	-1.16516	-1.01127	-1.32304	-0.575528
Slc25a43	1.69568	0.684999	1.05052	1.51927	0.698818	0.518071	-0.0722057	0.680517	-0.0617816	-0.482236	-0.607901	-0.925947	-1.01478	-1.24234	-1.17741	-1.26326
Pag1	1.05136	1.46092	0.742094	1.61731	0.635922	0.662575	0.283419	0.807195	-0.719582	-0.929394	-0.746569	-1.06655	-0.895741	-1.09538	-0.512435	-1.29514
Galnt3	0.802239	1.17024	0.852622	0.917226	1.03212	0.811846	0.165246	1.21164	-0.441691	-0.36014	-0.541671	-0.444802	-0.904097	-0.857595	-1.75713	-1.65606
Med12l	0.640816	1.10875	0.863793	1.04864	0.627059	0.221662	0.664088	1.73152	-0.896632	-0.971179	0.110558	-1.30485	-1.09606	-1.41222	-0.464684	-0.871257
Cxcr6	0.688975	1.13547	1.30863	0.908214	1.00874	0.467129	0.827311	1.04058	-0.536404	-1.16894	-0.828615	-1.33368	-0.597011	-0.48664	-1.11361	-1.32015
Il17re	1.57242	1.32673	0.508099	0.921726	1.48555	0.430318	0.772754	0.0370249	-1.04861	-0.604499	-1.17891	-1.05122	-1.10436	-0.648023	-0.532345	-0.886651
Ifitm3	0.891226	1.44211	0.633832	1.74678	0.838276	0.21419	0.136425	1.0638	-0.464146	-0.744116	-0.956909	-0.940873	-0.585657	-0.982381	-1.51244	-0.780113
Ostf1	1.26915	0.850213	0.7669	1.82655	0.942138	0.152159	0.236011	1.01889	-0.671087	-0.659036	-0.57535	-1.07267	-0.665395	-1.22003	-0.991456	-1.20699
Wls	0.801632	0.62938	0.79463	0.250211	1.28857	1.17235	1.32612	1.03013	-1.29928	-0.742911	-1.33969	-0.523838	-1.07987	-0.857173	-0.999832	-0.450431
Slc1a5	1.45079	0.723181	1.60723	1.35532	0.0180549	0.472416	1.09765	0.180914	-1.16532	-1.22292	-0.911243	-0.57744	-1.04003	-0.448492	-0.720114	-0.819997
Dpysl3	1.49614	0.593136	0.949694	1.07799	0.373136	0.574063	1.22066	1.002	-0.897652	-1.42024	-1.0613	-1.0752	-0.567641	-0.380115	-0.810055	-1.07462
Appl1	1.34387	1.52125	0.76956	0.879693	1.53225	-0.219016	0.645723	0.487651	-0.793809	-1.05038	-0.760446	-0.459062	-1.19021	-0.760465	-0.813356	-1.13326
Actn2	0.701187	1.52049	0.704083	1.4706	1.26766	0.219975	0.259381	0.911513	-0.486218	-1.24652	-1.09394	-0.986841	-0.341734	-0.770467	-0.911823	-1.21736
Irak3	1.2536	1.10168	-0.00820951	1.58315	1.01909	0.614537	0.535875	1.02601	-0.39072	-1.08526	-1.13596	-0.838049	-0.508857	-0.937108	-1.16977	-1.06002
Shisal2b	0.880306	0.379081	1.15075	1.48723	1.65424	0.083006	0.90745	0.630805	-0.775687	-0.692323	-0.953995	-0.982337	-1.10997	-0.797845	-1.04144	-0.819265
Trim16	0.562419	0.766399	1.7158	1.24964	0.815618	0.172051	0.757257	0.898033	-0.292381	-0.518283	-0.545658	-1.06134	-1.00825	-0.590659	-1.22881	-1.69184
P2ry14	0.679806	1.5046	0.551978	1.15474	1.06711	0.0704882	0.681274	1.42333	-0.941228	-1.28312	-0.595347	-1.0543	-0.329725	-1.10246	-0.840942	-0.986211
Cdc42ep2	0.611156	0.635769	1.03178	0.764502	1.74979	0.847214	1.47742	-0.265192	-0.895163	-0.530597	-0.729023	-1.13514	-1.37032	-0.413761	-0.94999	-0.828435
Nebl	1.40003	0.968122	0.125962	1.53448	0.93143	0.5444	0.655427	1.06503	-0.983438	-0.89013	-0.986274	-1.18921	-0.464511	-1.26097	-0.737813	-0.71254
Coro2a	0.894033	0.782117	1.75718	0.55574	1.07272	-0.0666316	1.17502	0.897253	-1.11152	-0.354747	-1.23127	-0.898683	-0.976773	-0.873399	-0.549949	-1.07108
Gm27166	0.315224	0.603421	1.39967	0.663895	0.887217	1.12333	1.52277	0.628453	-0.414692	-0.452238	-0.896433	-0.897834	-1.34554	-0.670834	-1.02631	-1.4401
Ero1a	1.15889	1.70839	0.297927	1.7386	0.689363	-0.428472	0.404171	1.06112	-0.743121	-0.70231	-0.905096	-0.876691	-0.546187	-0.820699	-0.993291	-1.04259
1700017B05Rik	1.69344	0.832541	0.496558	1.15893	1.4024	0.252907	0.767809	0.394736	-0.966535	-0.810379	-0.9169	-0.463847	-1.14849	-1.45051	-0.96158	-0.281072
Ifitm1	0.826889	1.48077	0.295661	1.81406	0.934306	0.218893	-0.045304	1.15628	-1.04983	-0.803714	-0.399915	-0.755541	-0.280563	-1.2053	-0.888012	-1.29868
Prdx6	0.310262	0.70953	1.17354	0.737023	0.626857	0.844178	1.02336	1.77504	-0.771137	-1.26611	-0.85953	-1.32546	-0.339962	-0.907203	-0.711567	-1.01883
Iqcg	0.624547	1.18605	0.766396	1.30247	1.12092	0.0313555	0.391611	1.33144	-1.02754	0.0612026	-0.777628	-1.50786	-0.456706	-1.17544	-0.456994	-1.41382
Hs3st3b1	0.982922	1.32961	0.671185	0.992081	1.19929	0.641981	0.488706	0.844808	-0.325753	-0.841204	-0.676906	-1.19505	-0.214787	-0.925885	-1.56096	-1.41005
Tle1	1.38202	1.57588	-0.0141074	1.7368	1.16195	0.312252	0.0111272	0.374168	-0.562562	-0.92327	-1.04353	-0.305873	-0.661455	-0.816745	-0.929941	-1.2967
Septin5	0.733579	0.40484	1.1373	0.517921	1.43193	1.45541	1.01057	0.419423	-1.3538	-0.426397	-0.500337	-0.718353	-1.23373	-0.522441	-1.27623	-1.07968
Rbl2	0.431548	1.00949	1.11966	1.0859	0.793429	0.866814	0.445157	0.897504	0.137834	-0.166037	-0.474137	-1.43247	-0.506438	-0.943513	-1.334	-1.93073
Anp32a	0.545629	0.674721	1.11682	1.3863	0.654621	0.85641	1.1124	1.01214	-0.808899	-0.677074	-0.83393	-1.39594	-0.311649	-0.867382	-1.15558	-1.3086
Gm9961	1.83699	0.858459	-0.186698	1.70557	1.01654	0.307079	0.788722	0.389465	-0.813538	-0.601921	-1.20111	-0.948038	-0.417663	-0.837961	-0.904126	-0.99177
Fam124b	0.657273	0.736149	0.945187	0.971563	0.968898	0.726336	0.984053	1.22302	-1.05696	-1.17146	-1.30473	-1.47894	-0.22723	-0.404411	-0.318785	-1.24997
Pink1	2.00075	0.833025	0.386056	1.02346	0.595357	1.18416	0.238849	0.326578	-0.595848	-0.210803	-0.391116	-0.669987	-0.896372	-1.42945	-0.712144	-1.68252
Itsn1	1.15727	1.04194	-0.247131	1.20894	1.37425	0.613037	0.595073	1.26102	-0.778149	-0.670071	-0.719862	-0.679009	-0.920768	-1.17418	-1.50915	-0.553201
Ckmt1	1.44066	1.78662	1.01752	0.547173	0.523854	0.822038	0.0862012	0.804156	-0.652704	-0.750382	-0.904902	-1.20295	-1.12128	-0.336384	-0.876474	-1.18315
Dkkl1	1.33784	1.15171	0.348528	-0.246226	1.20318	1.08511	1.27256	0.959089	-0.948738	-1.20395	-0.908333	-0.634768	-1.01058	-0.881173	-0.750392	-0.77386
Stau2	1.63435	1.11869	0.432011	0.830891	1.17383	0.751622	1.29691	-0.421761	-1.03661	-0.818061	-0.44287	-0.596861	-1.16624	-0.817352	-1.28107	-0.657483
Satb1	1.01645	0.863551	0.498079	1.5685	0.548954	0.461955	0.307786	1.67115	-0.855617	-0.99409	-0.968365	-1.48514	-0.319203	-0.916005	-0.293563	-1.10445
Tmem64	0.688504	0.348931	1.74473	0.700179	1.04454	1.16031	1.18261	0.249811	-0.927457	-0.855467	-0.948339	-1.35646	-0.682026	-0.320326	-1.09504	-0.934511
Lingo4	1.23362	0.493045	0.924664	0.486556	1.29788	0.8927	1.21864	0.165118	-1.59784	-0.463243	-1.59099	-1.35638	-0.700959	-0.508568	0.016287	-0.510528
Vim	1.84507	0.402231	0.172387	1.73535	1.42125	0.298102	0.239798	0.539676	-1.05134	-0.374636	-0.670675	-0.96242	-0.827473	-1.146	-0.787158	-0.834155
A330023F24Rik	0.163111	0.916334	1.7553	1.17043	0.267965	0.891059	0.684637	0.885077	-0.796628	0.187715	-1.39358	-1.10076	-0.679425	-1.31372	-0.492358	-1.14516
Rab4a	0.859516	0.370463	0.73736	0.845542	1.37839	1.21944	1.13611	0.733317	-1.1143	-1.16629	-0.911101	-0.831135	-1.13109	-0.39658	-1.41006	-0.319599
Yes1	1.35945	0.745272	0.0728707	1.36374	1.15861	0.369911	0.184912	1.3495	-0.510017	-0.661963	-0.0518881	-1.40357	-0.746017	-1.24116	-1.56466	-0.424993
Lgals7	0.88689	0.743932	1.80617	-0.24792	0.911078	1.16841	1.29541	0.128767	-1.0375	-1.08201	-0.731785	-0.263453	-1.17773	-0.365852	-0.972775	-1.06164
Slc15a3	0.583203	0.43545	0.103459	0.657048	1.75857	1.14144	1.4678	0.69292	-0.842989	-0.939262	-1.18976	-0.296413	-1.21973	-1.0819	-1.10243	-0.167402
Nptn	2.23501	0.856793	0.59003	0.629146	1.46018	0.465177	-0.0493254	0.259692	-0.711329	-1.0058	-0.965259	-0.188882	-1.40729	-0.636273	-0.945744	-0.586119
Sestd1	0.711364	0.286523	1.67226	1.47359	0.263588	0.586049	1.60017	0.153189	-1.02619	-0.578336	-0.680093	-1.00273	-0.962655	-0.548566	-1.45687	-0.4913
Clint1	1.19423	0.945064	0.899305	1.17832	0.473316	0.896842	0.279438	1.21754	-0.851418	-0.763321	-1.08847	-1.41045	-0.0371256	-0.650777	-0.703542	-1.57895
Tmem176a	0.947398	0.789194	0.530296	1.6345	0.910882	0.759587	0.650095	0.823833	-1.16616	-0.995276	-1.20028	-1.50225	-0.23955	-0.0109565	-0.810075	-1.12124
Paox	1.0921	0.830217	0.608562	1.99781	0.748894	0.640288	0.385151	0.616831	-1.05361	-1.10954	-0.668575	-0.862854	-0.0685434	-1.20639	-0.549661	-1.40069
Nupr1	1.33536	1.26486	-0.517342	1.98191	0.873943	0.220103	0.362933	0.91839	-0.984032	-0.8858	-0.865734	-1.16822	-0.380763	-0.653825	-0.933345	-0.568444
St6galnac6	1.81963	0.994817	0.0565007	1.78461	0.555249	0.0125399	0.287299	0.898766	-0.10441	-1.16457	-0.592368	-1.16259	-0.648668	-1.28293	-0.482723	-0.971152
A330009N23Rik	1.57903	1.84115	0.670439	0.175087	1.18239	0.33303	-0.0528469	0.50657	-0.112078	-0.723145	-0.638686	-0.657789	-1.69176	-0.574762	-0.364603	-1.47203
Pip4p2	0.958735	0.909826	0.0900863	1.19826	0.587759	0.85909	0.822085	1.49506	-0.36469	-0.453029	-0.641266	-1.397	-0.478298	-0.839592	-0.92253	-1.82449
Anxa1	0.928963	1.55805	-0.00874692	1.31365	0.899922	0.0594521	0.154279	1.45359	-0.154355	-0.715837	-0.395505	-1.29263	-0.0698293	-1.18234	-1.17571	-1.37295
Rmdn2	0.938109	1.06605	-0.0736712	1.05543	1.8888	0.441702	0.568148	0.721719	-0.945377	-0.684825	-0.103213	-0.862635	-1.6294	-1.20699	-0.998937	-0.17491
Prss30	1.11652	1.26986	0.240373	1.30591	0.573443	0.317287	0.506143	1.48314	-0.721091	-0.777996	-0.691395	-1.39963	0.101942	-0.983198	-0.84501	-1.4963
Il1rl1	0.529017	0.493655	2.13168	0.563758	0.483962	0.830093	1.31319	0.419507	-1.23796	-0.592676	-0.775626	-1.10932	-1.1444	-0.198452	-0.485893	-1.22054
Abhd14a	0.495367	1.44737	-0.0936941	0.922819	1.00585	0.80786	0.353135	1.74651	-0.0878098	-1.17749	-0.6552	-1.21738	-0.37528	-0.795464	-1.3568	-1.0198
Prom2	1.6713	0.13706	0.372057	2.08595	0.0516586	0.343331	0.939253	0.913363	-1.05788	-1.00249	-0.437335	-1.02017	-0.348319	-0.709173	-0.938452	-1.00016
1500009L16Rik	1.69088	0.485232	-0.0961715	1.32495	1.82529	0.18185	0.372265	0.764544	-1.35421	-0.797534	-0.67308	-0.98409	-0.435432	-1.13189	-0.626226	-0.546373
Nmrk1	-0.153331	0.707313	1.60555	0.775942	0.646954	0.403707	1.64843	1.2733	-0.898434	-1.24018	-0.823741	-1.12297	-0.788181	-0.805407	-0.432506	-0.796447
Capg	0.562814	0.931761	0.970837	0.57387	1.06169	0.665061	1.35003	0.940834	-1.35404	-1.28936	-0.885796	-1.43316	-0.264762	-0.00509915	-0.59874	-1.22593
Rora	1.6826	0.804003	-0.0948103	1.93401	0.732009	0.661854	-0.143634	0.813828	-0.513568	-0.384549	-0.766319	-1.01246	-0.569136	-1.30581	-0.486538	-1.35148
L1cam	0.94077	0.679567	0.165829	-0.21562	2.16184	0.690742	1.35945	0.839322	-1.16515	-1.03215	-0.992611	-0.81157	-0.80585	-0.431328	-0.783658	-0.599588
Arl3	0.170718	0.980883	1.52538	0.993389	0.342929	0.058747	1.34608	1.23023	-0.228571	-0.825709	-0.544269	-0.861004	-0.373916	-1.0203	-1.83967	-0.954914
Fkbp1a	0.755383	0.3411	1.9769	1.47994	0.449635	0.241465	0.603555	0.901965	-0.86668	-0.605543	-1.33725	-1.23076	-1.11389	-0.128718	-0.628563	-0.838532
Xlr4a	-0.0806692	0.487724	1.43299	0.955648	0.980999	0.500677	1.04492	1.5911	-0.573377	-0.804132	-0.677968	-1.4423	-0.64775	-0.598091	-0.693822	-1.47596
Ptgir	0.744037	0.343835	1.23285	-0.045335	2.13636	0.610407	1.22238	-0.0348162	-1.4396	-1.26934	-1.13549	-0.295518	-0.853066	-0.506668	-0.551641	-0.158399
Sms	1.27807	0.417043	0.851882	2.56601	0.30235	-0.204942	0.125416	0.674911	-0.812307	-0.198456	-0.877425	-1.04349	-1.06624	-0.834657	-0.899174	-0.278989
Dusp2	0.208443	-0.0799898	1.19389	0.531299	0.547779	1.01269	1.18687	1.98096	-0.758055	-0.737075	-0.471197	-0.774708	-1.63255	-0.866074	-0.266299	-1.07597
Vps54	0.345569	1.09836	0.3828	0.922094	0.867541	0.101718	0.890239	1.96396	-0.915731	-0.373828	-1.00954	-1.74145	0.00055488	-0.671532	-0.768414	-1.09234
4833412C05Rik	0.934006	2.69012	-0.339442	-0.317622	0.467672	0.38928	0.600256	1.28913	-0.807288	-0.450147	-0.840121	-0.776979	-0.861243	-0.81912	-0.711164	-0.44733
Ift57	0.350729	1.21263	0.520326	0.473772	1.35266	1.47842	0.48598	1.00077	-0.926672	-0.559468	-1.5428	-0.652122	-0.724355	-1.32961	-1.17772	0.0374695
Lilrb4a	-0.262074	0.550226	1.68856	0.757246	0.854284	0.603447	1.53851	1.05991	-0.786656	-0.749066	-1.22176	-0.877412	-1.08517	-0.250006	-0.535371	-1.28466
Kif13a	0.21907	0.921188	1.09718	1.20587	0.586711	1.29041	0.624651	0.762899	-1.24284	-1.76977	-1.2425	-0.888792	-0.255243	-0.958308	-0.627183	0.276656
