# Supplementary material for: Eomes is sufficient to regulate IL-10 expression and cytotoxic effector molecules in murine CD4+ T cells
Source: Front Immunol. 2023 Jan 19;14:1058267. doi: 10.3389/fimmu.2023.1058267 (PMC9901365; doi:10.3389/fimmu.2023.1058267)
Supplement: Supplementary file 5 [file Table_3.xlsx]

## Sheet: overlap 3 up
	Tbx21+/+				Tbx21+/-				Tbx21+/E				Tbx21-/E
	S1	S2	S3	S4	S9	S10	S11	S12	S5	S6	S7	S8	S13	S14	S15	S16
Ly6c2	-0.514154	-0.0298243	-1.09671	-0.322554	-0.610692	-0.448287	-0.686253	0.101307	1.63071	1.66031	1.83092	1.20955	-0.314206	-0.538232	-0.910022	-0.961861
Hdgfl3	-0.771923	-0.139366	0.320475	0.615373	-1.00452	-0.799674	-0.403331	-0.505318	1.40795	1.70184	1.49052	1.34607	-0.483546	-0.666722	-1.16532	-0.942502
Itgad	-0.138969	-0.487731	-1.42888	-1.28276	0.232177	-0.389643	-0.275288	-0.288212	1.72118	0.847428	1.54403	1.89539	-0.267818	-0.584219	-0.449522	-0.647154
Ccl5	-0.475889	-0.440132	-1.32519	-0.937327	-0.764609	-1.01803	-0.965581	-0.180263	1.60077	1.63003	1.56459	1.21686	0.358517	-0.279825	0.0534991	-0.0374165
Ly6a2	-1.20318	-0.483254	-0.995225	-0.391038	-0.0867207	-0.110661	-1.59874	-0.518448	1.51413	1.53647	1.6742	1.21956	0.278314	-0.15826	-0.505221	-0.171935
Cd72	-1.63207	-0.738312	-0.577643	-1.03314	0.100121	-0.487664	-0.858092	-0.206837	1.74094	1.32929	1.62021	1.28156	-0.104123	0.220189	-0.216759	-0.437681
Fn3krp	-0.564449	-0.389008	-0.185977	-0.36772	-0.67749	-0.562944	-0.782827	-0.509913	1.71991	1.49164	1.83822	1.36617	-0.215526	-0.629102	-0.187221	-1.34377
Zpbp	-0.209802	-0.68749	-0.708864	-1.25393	-0.572984	-1.03533	-0.2323	-0.376854	1.17313	1.84714	1.74647	1.47961	-0.400908	0.0668068	-0.0491083	-0.785585
Lrrk1	-0.476016	-0.572831	-0.0582492	-1.29121	-0.235681	-0.146766	0.0642116	-1.29941	1.42275	1.72746	1.72633	1.10525	-0.685854	0.181803	-0.396948	-1.06484
Drc1	-0.592672	-0.602624	-1.64776	-0.65332	-0.896685	-0.37412	-1.1585	-0.311403	1.60336	1.17293	1.61125	1.3454	0.5282	-0.153917	-0.154927	0.284786
Gas7	-0.749825	-0.206876	-1.53939	-0.548945	-0.181126	-0.370316	-0.228421	0.612182	1.48569	1.88355	1.66208	0.642375	-0.123685	-0.563331	-0.505715	-1.26825
Esm1	-1.23232	-1.114	-2.07842	0.335188	0.237901	0.0431267	-0.578569	0.371553	1.32072	1.06951	1.37115	1.28028	0.012085	-0.621451	-0.653616	0.236868
As3mt	-1.44207	-0.661351	-0.380631	-0.236813	0.583965	0.207153	-0.783141	-0.676585	1.68481	1.28887	1.50621	1.22254	-0.444896	-0.904537	-1.21788	0.254352
Ranbp10	-0.229968	-0.397806	-1.62033	-0.193976	-0.469265	-0.0725641	-0.70931	-0.0558009	1.76996	1.64999	1.78734	0.681976	-0.019948	-0.52784	-0.388667	-1.20379
Dapk2	0.892305	-0.447904	-0.240576	-0.118358	-0.481312	-1.15734	-1.25946	-1.54407	1.26172	1.54352	1.19585	1.37718	-0.511154	-0.41261	-0.620028	0.522244
Gm16299	0.855194	-0.0390771	-0.518848	-0.363475	-1.27094	-1.82555	-0.405054	-0.770247	1.32671	1.20196	1.62788	1.16196	-0.276996	0.364799	-0.238299	-0.830012
Ugcg	-0.447838	-0.843443	-0.919269	0.292364	-0.82535	-0.46041	-1.25601	0.117169	1.54972	1.84816	1.66165	0.838182	0.218212	-0.154836	-0.883629	-0.734662
Slc27a4	0.210698	-0.12322	-0.920036	0.253441	0.164051	-0.922604	-1.33901	-1.08429	1.08927	1.94879	1.63521	0.914035	-0.280687	-0.744905	0.205858	-1.00661
Zfp617	-0.299232	0.151589	0.198526	-0.183476	-2.28754	-0.665386	-0.473748	0.077641	1.64549	1.12571	1.46115	1.05283	-0.624708	0.34956	-0.694751	-0.833653
Fyn	-1.20335	-0.688915	0.726635	-0.254756	-1.66917	-0.941168	-0.273093	-0.27955	1.26546	1.78022	1.42351	0.987402	-0.556119	0.028609	0.33607	-0.681783
Fkbp10	-0.583884	-0.625616	-0.676125	-0.978803	-0.9203	-0.796715	-0.963026	-0.103016	1.67123	1.0523	1.80129	1.54289	0.0583432	0.0605169	0.344821	-0.883903
Perp	-0.0709505	-1.48366	-0.519673	0.0553997	-1.46215	-0.616598	0.000111446	0.0571764	1.03206	2.30872	1.2827	0.949127	-0.532046	0.200369	-0.683443	-0.517137
Rap2a	0.187555	-0.0130519	-0.593145	-0.238056	-0.567939	-1.62644	-1.64739	-0.702437	1.44898	1.36763	1.30069	1.31748	0.02537	0.614135	-0.101843	-0.771548
Gpr18	-1.6588	-0.642369	-0.332229	-1.16119	-1.00062	-0.981555	-0.443984	0.0181598	1.17693	0.96879	1.92129	1.35169	0.286351	0.316298	0.385798	-0.204563
Stim2	-0.607122	0.244484	0.559376	-0.696262	-1.75176	-0.187874	-0.318608	0.0178117	1.40365	0.997547	1.33402	1.62023	-1.27954	-0.691408	0.339199	-0.983745
Cyp17a1	-0.34369	0.00862757	0.120569	-0.475957	-1.0547	-0.955756	-0.953006	-0.96028	2.11456	1.51247	1.01806	1.28836	-0.090631	-0.674488	0.319828	-0.873964
Nt5c3	-0.211879	0.063944	-0.255595	0.266952	-1.67816	-1.88305	-0.253145	-0.0991373	1.88174	1.65314	0.833415	0.876029	0.0970493	-0.230104	-0.623245	-0.437943
Chsy1	-0.4338	-0.611291	0.783314	-0.980427	-0.286634	-0.646401	0.399278	-0.800073	1.3539	1.5647	1.42048	1.02141	-1.38825	0.557397	-0.782914	-1.17069
Tef	-0.580441	-0.354253	-0.950032	-0.403252	-0.854384	-1.36892	-1.18966	-0.183698	1.82781	0.964829	1.58333	1.33749	0.657858	-0.322109	0.306198	-0.47076
Chac2	-1.36825	-0.0265211	-1.21615	-0.343276	-1.13543	-0.600548	-1.24787	0.0216122	1.52751	1.32345	1.76988	0.809152	0.536107	0.305253	-0.237557	-0.117361
Zfp961	-0.865359	0.383937	0.490805	-0.509762	-0.550147	-1.92577	-1.15994	-0.714384	1.53432	1.24601	1.52001	0.89831	0.451691	0.0608608	-0.688948	-0.171647
Trav22	-0.233063	0.158239	0.280581	-0.987169	-0.613075	-1.08726	-1.91526	-0.690772	1.68772	0.784753	1.71353	1.15212	-0.33476	-0.246631	-0.157376	0.488415
Il18	-0.362105	-0.227582	-0.37936	0.192403	-1.41916	-0.547235	-0.812966	0.793711	1.23885	1.37571	1.51638	1.1335	0.0173071	-1.58448	0.264721	-1.1997
Morrbid	-0.82408	0.351431	-0.404077	0.290396	-1.07341	-1.76877	-1.56513	0.440724	1.48267	0.732406	1.64776	0.998494	0.325467	-0.234151	0.211028	-0.610767
Man1a	-0.373705	-0.650084	0.00721564	0.287164	-0.987747	-1.5498	-0.938145	-0.435897	1.50259	2.23136	0.729494	1.12109	0.271878	-0.0699521	-0.301605	-0.843845
Pdgfb	-0.313824	-1.19408	-1.04308	-1.40865	0.0429117	-0.213947	0.71238	-1.11719	0.855664	1.06539	1.14376	2.08739	-0.893478	-0.201415	0.478228	-6.26932e-05
Pak6	-1.01903	-0.927751	-0.219149	-0.803765	-0.514163	-1.01859	-0.543443	-1.23265	1.40472	1.2585	1.4887	1.49361	-0.728787	0.45847	0.190255	0.713073
Reck	0.0495232	-0.168219	-1.47574	-0.0335465	-0.596194	-0.517339	-1.01217	-0.372339	1.67764	1.55929	1.50005	0.893067	0.78606	-1.08787	-0.295753	-0.906459
Nkg7	-0.51135	-0.644312	0.674301	-0.649099	-1.04139	-0.985327	-0.528863	-0.426155	1.22371	1.97271	1.60603	0.709103	-0.0717258	0.459756	-0.325538	-1.46185
Zfp825	-0.33488	0.0987339	0.700727	-0.0428483	-0.689626	-1.04688	-0.962325	-0.394453	1.22501	1.80895	1.41522	0.78026	-0.207555	0.471179	-1.1851	-1.63642
1700027F09Rik	-1.05252	-0.151055	-0.823717	-0.334077	-0.451174	-1.25689	-0.982832	-0.766171	1.3115	1.21448	1.31246	1.88455	1.00041	-0.3059	-0.294187	-0.304875
Gm20257	-0.67435	0.0838068	-1.41393	-0.39831	-0.311793	-0.600045	-0.783581	-0.176078	1.0095	2.31413	1.16308	1.26532	-0.390389	0.00726257	0.226782	-1.32141
Trav7-4	-0.475131	-0.506631	-0.321574	-0.414251	-0.248952	-0.174957	-0.78261	-0.523151	3.21018	1.44143	0.344367	-0.186856	-0.332416	0.0513189	-0.663183	-0.417586

## Sheet: overlap 3 down
	Tbx21+/+				Tbx21+/-				Tbx21+/E				Tbx21-/E
	S1	S2	S3	S4	S9	S10	S11	S12	S5	S6	S7	S8	S13	S14	S15	S16
Scart2	1.03274	0.330966	-1.12844	-0.0272874	0.932836	-0.0157931	0.557924	0.176078	-1.35113	-1.59695	-1.3826	-1.24375	0.816969	1.03581	0.813586	1.04904
Xlr3b	-0.368761	0.0251928	0.441857	0.312163	0.286944	0.83505	1.00141	0.9498	-1.37835	-1.43168	-1.59156	-1.82837	0.970586	0.451755	0.524214	0.799754
Il17a	-0.572022	-1.04121	0.949082	-0.434404	0.761604	0.945494	1.60261	0.466973	-1.31164	-1.1307	-1.33283	-1.33681	0.286459	0.871749	0.535889	0.739757
Ccr6	-0.397126	0.34309	0.281692	0.308797	-0.370883	0.541884	0.429281	0.260422	-1.40625	-1.41058	-1.29904	-1.64538	1.6223	0.494964	1.35094	0.89589
C030013C21Rik	-0.331141	-0.528115	0.321448	0.445787	1.09764	1.09888	0.623355	0.46342	-1.52939	-1.79402	-1.53322	-1.06749	0.310106	0.933481	0.453641	1.03562
Ubc	-0.736327	0.303652	0.14224	0.525753	0.519241	0.836454	0.73774	0.864262	-1.02335	-1.54304	-1.35644	-2.08096	0.84146	1.00395	0.600974	0.364396
Abca3	0.372947	0.900968	0.165579	0.606605	1.52541	0.811528	0.521472	0.10896	-1.20479	-2.01602	-1.52385	-1.41647	0.466677	0.157848	-0.0218593	0.544985
Acot11	1.13771	0.108822	0.194093	0.321625	-0.0263494	0.331323	1.10778	-0.269401	-1.5636	-2.11034	-1.36315	-0.894289	0.447308	0.62901	0.762394	1.18708
Fam20a	0.459132	0.230147	0.868305	-0.0205442	1.09387	-0.0978903	0.387107	-0.174725	-1.69714	-1.69419	-1.78166	-0.692943	0.033058	1.03802	0.948587	1.10087
Setd4	0.495617	0.337094	-0.923746	0.29359	0.376871	0.642052	-0.0472187	1.25999	-1.23257	-1.37954	-1.53391	-1.3878	1.14594	-0.26733	1.06063	1.16033
Trpm6	0.412096	0.591303	0.815041	1.09245	0.421855	0.350115	0.760317	-0.658871	-1.08251	-1.09811	-2.08398	-1.59817	0.257708	0.0256626	0.475055	1.32004
Scart1	0.843683	-0.327242	-0.294971	0.0643051	1.83738	0.618844	0.698455	-0.484025	-1.30761	-1.53659	-1.39038	-0.862497	-0.135057	0.315677	0.338844	1.62118
Acsl1	-0.208075	-0.357148	-0.080363	1.01178	1.47358	1.47909	0.396035	0.211348	-1.47201	-0.938161	-1.84039	-1.32387	0.473952	0.1919	0.883442	0.0988877
Thsd7b	1.05643	0.798125	0.305514	1.53355	0.548836	0.309284	0.0209573	0.130818	-1.15732	-1.44167	-1.53727	-1.74095	0.913824	0.0858952	0.686119	-0.512137
Gm16201	-0.0478648	0.0310834	0.280887	0.84803	1.41257	0.617599	1.08511	1.05609	-1.07928	-1.46036	-1.56029	-1.66038	-0.113454	0.952938	-0.017697	-0.344984
Scpep1	0.695314	0.816199	0.0218742	0.678816	0.601331	-0.00533405	0.301511	0.426615	-1.41309	-1.05951	-1.34952	-2.17581	1.35473	0.453906	0.968858	-0.315875
Niban2	1.62891	0.461964	-0.265878	0.72738	1.95154	0.491779	-0.25845	0.285312	-1.65635	-1.26206	-1.22798	-0.973712	0.215302	-0.267861	-0.379495	0.529598
Olfr524	-0.412934	0.642581	-0.112238	0.533886	0.281299	1.5547	0.40305	1.17489	-1.40012	-1.57115	-1.24751	-1.29752	1.41479	0.463603	0.0136807	-0.441001
Dhrs3	1.2363	0.446546	-0.346437	-0.373882	0.776984	0.616747	1.64792	-0.18447	-1.45695	-1.23883	-1.80212	-0.767285	-0.435366	0.899149	0.100344	0.881343
Sdc4	0.251706	0.156173	0.493158	1.28312	1.2768	1.31593	0.646221	-0.0642582	-1.12094	-1.45951	-1.53594	-1.36021	-0.0273692	0.660116	-0.990277	0.475281
Il1r2	0.132981	1.10977	1.45135	0.621222	0.846929	-0.322444	1.00609	0.611102	-0.876587	-1.46683	-1.67742	-1.52948	-0.607779	-0.0233298	-0.0537547	0.778191
Cyp2s1	0.735895	0.623957	-0.690783	0.750947	1.43686	0.633477	-1.0078	1.38966	-0.984695	-1.35735	-0.953833	-1.53379	0.67795	-0.694685	0.23778	0.736408
Mmp25	1.00218	0.871971	0.342712	0.0194955	2.2415	0.906779	0.203756	0.278481	-1.16613	-1.4245	-1.66417	-0.789939	-0.376564	-0.453521	-0.100384	0.108323
Itgb5	0.795627	1.15244	-0.680805	0.911884	1.88592	1.0148	0.514301	0.102798	-1.00916	-1.24029	-1.47369	-1.2417	-0.254168	0.228932	-0.703501	-0.00338612
Plxnd1	0.921248	0.663123	-0.13943	0.26316	2.06172	0.591254	1.14566	0.224991	-1.11603	-2.01266	-1.1866	-0.874388	-0.430521	-0.0419414	-0.0576911	-0.0118993
Cyp4f16	1.20359	0.903202	-0.788044	0.300902	1.88805	0.661534	1.23372	0.173416	-1.17069	-1.11055	-1.49846	-0.91735	-0.713858	-0.17683	-0.339199	0.350562
Eloa	0.949614	0.947945	0.1169	-0.521206	2.06771	0.624181	0.962555	-0.0101027	-1.26562	-1.80433	-1.06254	-0.872433	-0.371205	0.031402	-0.351893	0.559029
Serpinf1	-0.275152	0.611615	2.24927	0.178084	0.508642	0.225344	1.34706	0.651862	-1.58307	-1.08723	-0.857166	-1.45516	0.0470206	0.0259896	0.0184234	-0.605531
Hspa1a	-1.14738	0.410554	0.249535	1.09591	1.49912	0.733745	0.382817	0.0893478	-0.549593	-1.35579	-1.06072	-1.28327	-0.320705	1.14845	-1.16496	1.27294
Gpr68	1.48847	0.963614	-0.136848	-0.602808	1.83652	0.822483	0.655179	0.34641	-1.22997	-1.59584	-1.29819	-0.669878	-0.701941	-0.179906	-0.0839786	0.386682
Cep85	0.217746	1.27378	0.600027	-0.17206	0.384247	0.583259	1.19483	0.790519	-1.54376	-1.90704	-0.555727	-1.65724	0.715679	0.21976	0.541946	-0.685962
B4galnt4	1.52279	0.371796	0.218865	-0.227836	1.69357	0.66522	0.883085	0.357966	-1.36705	-1.70437	-1.32701	-0.697435	-0.77004	-0.347699	0.0291389	0.698998
Rgs10	-0.0764345	0.0366247	1.73496	0.102609	0.673671	0.42936	1.77076	-0.208057	-1.00772	-1.59001	-1.4571	-0.915679	-0.772461	0.354004	-0.0370817	0.962547
Tmem171	-0.0987852	0.7908	0.295759	-0.421102	-0.0680772	0.897736	1.46284	1.74055	-1.56754	-1.32327	-1.45951	-0.716772	0.634904	-0.802575	0.415117	0.21994
Rnf144a	1.13501	1.18349	-0.775814	0.325367	0.421225	0.602658	-0.462149	1.20099	-1.2696	-1.51446	-1.15965	-0.905967	1.10721	-1.11562	0.850367	0.376947
Tdrkh	1.4654	0.876181	0.0983913	-0.0900485	1.73253	0.496084	0.87186	-0.132096	-1.50161	-1.76245	-1.52997	-0.368308	-0.217984	-0.0327447	-0.227507	0.322272
Qpct	0.0452896	1.27334	1.22754	0.738961	0.629312	0.25465	-0.713425	0.711033	-1.16798	-2.21456	-1.11165	-0.821132	1.16212	-0.117952	0.439403	-0.334948
Optn	0.358017	-0.0962242	1.22748	1.95287	0.423947	-0.0494397	0.62547	-0.373222	-1.81805	-0.468195	-1.89169	-0.873922	0.0443236	-0.00202137	0.979427	-0.0387735
