# Supplementary material for: Eomes is sufficient to regulate IL-10 expression and cytotoxic effector molecules in murine CD4+ T cells
Source: Front Immunol. 2023 Jan 19;14:1058267. doi: 10.3389/fimmu.2023.1058267 (PMC9901365; doi:10.3389/fimmu.2023.1058267)
Supplement: Supplementary file 6 [file Table_4.xlsx]

## Sheet: overlap 4 up
	Tbx21+/+				Tbx21+/-				Tbx21+/E				Tbx21-/E
	S1	S2	S3	S4	S9	S10	S11	S12	S5	S6	S7	S8	S13	S14	S15	S16
4930431P03Rik	0.544307	0.714832	0.904747	0.558936	-2.0525	-0.990674	-0.59344	-1.09958	0.581768	1.52115	0.970185	1.10809	-0.443776	-0.436323	-0.277521	-1.01021
Mplkip	0.76184	0.652507	0.357022	1.82456	-1.10938	-0.919806	-1.46341	-0.771396	0.959636	1.17269	0.740515	0.401217	0.108567	-1.31272	-0.679552	-0.722284
Traj33	0.487676	0.427367	1.01802	0.956372	-2.02261	-0.974557	-2.0821	-0.312254	0.821033	0.589901	0.627606	1.17	0.0772358	0.0216433	-0.54328	-0.262052
Crebzf	1.16951	0.503734	0.235671	1.56925	-0.551684	-1.33397	-1.36891	-0.769655	0.632289	1.20097	0.872482	0.826851	0.00914669	-0.904013	-1.14173	-0.94994
Pura	1.48469	0.956261	0.646037	1.72203	-0.570899	-0.834056	-1.51821	-0.501463	0.66443	0.729014	0.481164	0.351736	-0.714079	-0.698957	-1.39797	-0.799725
Crk	0.666662	1.02637	0.767714	1.81509	-1.27464	-1.37293	-1.0317	-0.925726	0.510338	0.954527	0.58837	0.664858	-0.11305	-0.445239	-1.32809	-0.502564
Mtch1	1.60474	0.040155	0.468077	2.08931	-0.900294	-0.505528	-1.35794	-0.650312	0.158687	0.902938	0.774881	0.595087	-0.631816	-0.963203	-0.633627	-0.991156
Arhgef2	0.660121	0.804092	0.904642	1.4893	-1.02275	-1.48919	-0.88173	-0.269615	0.69621	1.31292	1.04597	0.083914	-0.440909	-0.572198	-1.50898	-0.811808
Zfp329	0.783989	0.503271	0.467094	0.892977	-1.0975	-1.55989	-1.621	-0.669686	0.88116	1.49443	1.24721	0.61893	-0.239675	-0.406294	-0.204099	-1.09092
Mindy2	1.07893	0.478519	0.516044	1.84544	-1.52403	-0.605404	-1.65209	-0.238139	0.697294	1.23581	0.601191	0.132606	-0.113557	-0.660125	-0.818556	-0.973925
Socs4	0.875632	1.16307	-0.025147	1.57533	-1.36557	-0.961744	-0.799626	0.00774133	0.485446	1.37776	0.804929	0.338892	-0.689357	-0.152469	-1.54397	-1.09092
Tasor	0.891613	0.315527	0.654357	0.977836	-1.24805	-0.985931	-1.55359	-0.718597	0.867734	1.58099	1.0475	0.840213	-0.116043	-0.950977	-0.844424	-0.758164
Xiap	0.857981	0.739856	0.887628	0.985527	-0.811789	-1.30291	-1.85128	-1.21633	0.733823	1.53312	0.543312	0.528893	-0.353569	-0.348734	-0.989656	0.0641329
Slc33a1	1.25793	0.576568	0.432234	2.33286	-0.820673	-0.879252	-0.487257	-0.494468	0.539426	0.896836	-0.121117	0.667718	-0.753936	-1.17288	-1.18623	-0.787757
Rwdd4a	1.21078	0.379694	0.799652	1.28563	-1.00996	-1.49229	-1.34412	-0.254359	1.24641	1.21411	0.279669	0.499142	-0.289621	-0.915917	-0.353107	-1.25573
Gvin1	0.203202	0.502911	0.129516	0.777112	-0.970369	-1.36087	-1.29297	-0.897882	1.62103	1.86299	0.859335	0.822063	-0.596265	-0.524538	-0.681185	-0.454064
Srsf1	0.664504	0.487683	0.773369	1.36839	-1.27345	-0.936424	-1.13701	-0.280012	0.635273	1.51922	0.88489	0.85252	-0.371297	-0.739298	-1.02778	-1.42059
Mgat2	0.872859	1.16088	0.87398	1.31415	-0.799505	-0.956824	-0.607898	-0.949377	0.855208	0.98427	0.60721	0.871252	-1.27271	-0.607193	-1.1227	-1.22359
Bpnt2	1.2202	0.720873	0.823317	1.55683	-0.973728	-0.151501	-0.556517	-0.70226	0.284469	1.08061	0.711735	0.405051	-0.48373	-1.63751	-0.582718	-1.71512
Tmem165	0.757259	0.0271834	1.21428	1.26348	-1.33455	-0.881944	-0.983904	-0.221436	0.611817	1.62788	1.02699	0.426725	-0.612483	-1.07162	-1.3015	-0.548181
Osbpl8	1.33275	0.517594	1.35773	0.778176	-0.329365	-1.34352	-0.944877	-0.468111	1.04435	1.43762	0.0646462	0.389503	-0.659554	-0.74104	-0.888421	-1.54747
Dnajc3	1.04877	1.13112	0.647419	1.67154	-0.963563	-0.874468	-1.09848	0.28936	0.564857	1.00608	0.465459	0.167149	-0.27224	-1.29388	-1.21372	-1.27541
Tomm70a	1.41645	0.397307	1.61048	1.56185	-1.41563	-0.712429	-0.75197	-0.240251	0.2749	0.40125	0.743548	0.427971	-1.25849	-0.685877	-1.07995	-0.689162
Btbd1	0.534395	0.37142	0.839412	1.60215	-1.40893	-0.385126	-0.856241	-0.203383	0.597108	1.79319	0.866139	-0.0610863	-0.450374	-0.725494	-1.55975	-0.953433
Sem1	1.14728	0.930821	1.49257	0.639202	-1.29667	-1.14505	-1.48521	-0.748603	1.12781	0.608277	0.653259	0.685287	-0.61129	-0.719872	-0.342568	-0.935242
Rc3h2	0.446315	0.765713	0.772647	0.740033	-1.19998	-1.44048	-1.05585	-0.450821	1.383	1.63837	1.00877	0.336885	-0.245316	-0.870515	-0.817803	-1.01096
Sacs	0.73981	1.20004	0.709923	1.87989	-0.900439	-0.851865	-0.397049	-0.121708	0.357287	1.02011	0.753573	-0.108387	-0.587269	-1.09083	-0.756134	-1.84696
Slc35a3	1.12199	0.756885	0.517323	0.545651	-0.584637	-0.822768	-0.546085	-2.01225	0.645216	1.34974	0.956609	0.953635	-0.017761	-0.958493	-0.483226	-1.42184
Ttc14	1.00852	0.695727	0.0621969	1.34875	-0.71864	-0.411629	-0.453867	-0.222508	0.641138	1.68459	0.765584	0.41365	-0.617251	-1.73052	-0.837424	-1.6283
Ddx17	1.57941	1.14633	-0.062191	1.68183	-0.742103	-1.01518	-0.560051	-0.413876	0.195306	0.205693	0.842217	1.09022	-1.03106	-0.546917	-1.45368	-0.915954
Yipf4	1.66363	0.727069	0.559298	1.2307	-0.148553	-0.854652	-0.934659	-0.302353	0.362275	1.25607	0.605187	0.374056	-0.468668	-1.68761	-1.05028	-1.33151
Rock1	1.04044	0.674995	0.814772	1.77431	-0.771934	-0.924323	-1.16516	-0.102819	0.800481	1.148	0.546492	0.120015	-0.680487	-0.503449	-1.34709	-1.42425
Dmxl1	1.08274	0.507158	1.01369	0.801587	-0.936898	-1.36391	-0.969651	-0.103637	1.2554	1.71003	0.57588	0.0471096	-0.980732	-0.628743	-1.00029	-1.00973
Mapk1	0.62828	0.701986	0.878825	2.09615	-1.0686	-0.820002	-0.534061	0.0112286	0.761304	1.16289	0.355319	0.079357	-0.643978	-1.1244	-1.33531	-1.149

## Sheet: overlap 4 down
	Tbx21+/+				Tbx21+/-				Tbx21+/E				Tbx21-/E
	S1	S2	S3	S4	S9	S10	S11	S12	S5	S6	S7	S8	S13	S14	S15	S16
Csrnp1	-0.653164	-0.750415	-0.670771	-0.902769	1.44361	1.37275	1.45932	1.1671	-0.990952	-1.2345	-0.859056	-0.465916	-0.657451	0.178878	0.519143	1.0442
Per1	-0.72996	-0.750079	-0.642896	-0.910387	1.58568	1.21323	1.40989	1.30106	-0.900785	-1.21064	-0.670433	-0.819916	-0.5751	0.192133	0.53989	0.968313
Junb	-0.871178	-0.881834	-0.723594	-0.512841	1.5135	1.29216	1.35848	1.13026	-0.824492	-1.24372	-0.780619	-1.05599	-0.421034	0.548773	0.535587	0.936553
Gigyf1	-1.22606	-1.08429	-1.54691	-1.04903	0.95502	1.23547	1.17459	1.1737	-0.51487	-0.583126	-0.394327	-0.888445	0.982549	0.814782	0.49324	0.457719
Kdm6b	-0.506871	-0.938761	-0.637361	-1.03786	1.62613	1.10812	1.53202	1.05001	-0.923734	-1.04742	-1.05279	-0.354616	-0.5595	0.288095	0.269983	1.18455
H2-K1	-1.40518	-1.02109	-0.931529	-0.545465	1.21315	1.08198	1.44224	1.26988	-0.524581	-0.704989	-0.815719	-1.14952	0.125647	1.13795	0.225675	0.601545
Nr4a1	-0.610297	-0.8021	-0.480292	-0.931043	1.97207	1.26943	1.52292	0.683161	-0.874384	-1.11336	-0.874048	-0.42939	-0.665944	0.0163353	0.248118	1.06881
Armcx5	-1.26516	-0.77495	-0.751518	-0.99722	0.828126	1.22204	1.5763	1.04188	-0.356572	-1.38799	-0.52406	-1.16155	0.559316	0.739408	0.917052	0.334896
Arf4	-0.72367	-0.856681	-0.590446	-0.885579	1.78986	1.1664	1.56322	0.801854	-0.724106	-0.936323	-1.28079	-0.702251	-0.311166	0.372239	0.258097	1.05934
Fos	-0.224722	-0.63443	-1.04448	-0.813036	1.37912	1.22207	0.97176	0.292588	-0.988076	-1.36355	-1.18517	-0.673631	0.175201	0.575981	0.587591	1.72279
Etv3	-1.37532	-0.887444	-0.879152	-1.84896	0.590296	0.405053	0.615976	1.18734	-0.163521	-0.806081	-0.644194	0.016476	0.409869	1.15753	0.495003	1.72713
Ankub1	-0.980189	-0.91667	-0.950166	-0.674602	2.02061	1.29033	1.00908	-0.0297117	-0.619574	-0.848825	-0.669018	-0.574141	-0.178138	0.0115976	0.370668	1.73875
Zfp36	-0.0664741	-0.518399	-0.793743	-1.46176	1.46237	1.1266	1.18621	0.402573	-1.00658	-1.41962	-1.05416	-0.273783	-0.213377	0.430153	0.857201	1.34278
Rpusd2	-1.60138	-0.139283	-0.805468	-1.37535	0.517975	0.543365	1.56525	1.12966	-0.841727	-0.430291	-0.122076	-1.44764	0.964457	0.983003	0.280569	0.778934
Kat5	-0.649393	-0.792897	-0.849354	-2.1348	1.46557	0.846767	0.65465	0.118854	-1.10733	-0.660091	-0.305824	-0.272578	0.706746	0.779735	1.04445	1.1555
Camk2b	-0.135488	-0.291101	-0.958275	-0.857476	1.8302	0.722345	0.493924	0.218236	-0.831367	-1.16977	-1.39873	-0.878333	0.163012	0.329542	0.969416	1.79387
Snord13	-0.570729	-0.787351	-0.406153	-0.604177	0.715391	0.548265	1.23659	0.414731	-0.539524	-1.36815	-1.02349	-1.6377	0.824978	0.422865	1.84005	0.93441
Trrap	-1.26661	-0.568597	-0.619838	-2.34767	0.763041	0.671026	1.29208	0.00270871	-0.459998	-0.737759	-0.299125	-0.0409233	0.454597	1.16349	0.796649	1.19693
