# Supplementary material for: Eomes is sufficient to regulate IL-10 expression and cytotoxic effector molecules in murine CD4+ T cells
Source: Front Immunol. 2023 Jan 19;14:1058267. doi: 10.3389/fimmu.2023.1058267 (PMC9901365; doi:10.3389/fimmu.2023.1058267)
Supplement: Supplementary file 7 [file Table_5.xlsx]

## Sheet: overlap Eomes up
Eomes
Gas7
Lrrk1
Gzmk
Faxc
Igf2r
Il10ra
Cd27
Lpin1
Ubash3b
Cacna1d
Mgst2
Fn1
Csf3r
Prf1
Entpd1
Rere
Tm6sf1
Mxd1
Slc27a4
Unc13b
Ddx43
Arsb
Nfam1
Ly75
Heatr9
Pou6f1
1700001O22Rik
Tpd52
Tnfrsf8
Spred2
Cdk6
Ccl5
Itgb2l
Zcchc18
1700019D03Rik
Itgam
Mcu
Fkbp5
Snx18
Wdhd1
Nsmaf
C5ar1
Dock9
Enpp6
Dsp
Nkg7
Klra2
Mcemp1
Itga4
Dock7
Gbp8
Fyn
Tcn2
Perp
Mpp2
Pdgfb
Mt3
Tmprss13
Sh2d1a
Cxcr2
Il10
Bend4
Polm
Zbtb46
Clec7a
Susd1
Apobec2
Il10rb
Irf8
Slamf6
Asprv1
Cd68
Trbj1-5
Cd14
Gfi1
Abcc5
Mmp8

## Sheet: overlap Eomes down
Il1r1
Tmem176b
Tmem176a
Nebl
Il17re
1700012B07Rik
Cxcr6
Ckb
Satb1
Slc30a4
Il7r
Gpr34
Rorc
Ly6g5b
Il2ra
Ccr2
Actn2
Ifitm1
Id2
Il18r1
Hs3st3b1
AA467197
Aqp3
Gpc1
Cass4
Klrc1
Fam20a
Nptn
Socs2
Emb
Cerk
Klrc2
Tmem64
Tdrkh
Gng2
Rgs10
Eif4e3
Ifitm2
Il23r
Trim16
Susd2
Dhrs3
B4galnt4
Uhrf1bp1l
Abhd15
Itgb1
Dkkl1
Cyp2s1
Timp2
Nr1d1
Tns2
Prss30
Itga2
Runx2
Tktl1
Klrb1b
Hrh4
Slc25a24
Lingo4
Cpd
Appl1
Yes1
Klhl6
1500009L16Rik
Rora
Clint1
Anp32a
Il22
Lysmd2
Spata6
Pag1
Mast4
Stmn2
Arl15
Iqcg
Paox
Sh3bgrl3
Sestd1
Tle1
Lrrc49
Furin
Cyp4f16
Vim
5830444B04Rik
Bik
Dnah12
Rasl11a
Itsn1
Kcnmb4
Rbpj
Adam8
Fam124b
Prrg1
Rab4a
Rab2a
4933424M12Rik
Klk8
Plekhf1
4930523C07Rik
Cd47
Fbxo27
Gata3
Hectd1
Xlr4a
Zfp941
Slco3a1
Gm16201

## Sheet: Roessner et al only up
Tox
Naip6
Samd3
Ikzf2
Abcb9
Pkdcc
Trps1
Naip5
Dagla
Ncf1
Phlpp1
Lmtk3
Penk
Map2
Lrp1
Izumo1r
Prg2
Arap3
Adgrg1
Fnip2
Gm29112
Ephb6
Clgn
Trp73
Pdcd1
Adamts14
Oas2
Rab44
Pik3r6
Gm16702
Tjp2
Slfn4
2900026A02Rik
Adgrb1
Rgs16
Apobec1
Crtam
Kif13b
Gm37666
Tnfaip2
Arhgef37
Pde2a
Dmxl2
Ica1
Kcnip3
Pik3ap1
Dok3
Gm14466
Cables1
Atp6v0a1
Nr4a2
Jdp2
Csf2ra
Bid
Myo7a
Gm28112
Trpm2
Zfhx3
Cit
Lag3
Lig1
Cep128
Adrb1
Dclk2
Cask
St3gal5
Asap1
Cers6
Syne2
Padi4
Casz1
Wdfy3
Pidd1
Adap1
Gm38381
Syk
Rasgrp4
Airn
Gm37159
Oasl2
Oas1a
Sfxn5
Pi16
Lrrk2
Nos1ap
Sipa1l2
Sepn1
D630036G22Rik
Cebpb
Ptpn5
Gca
Gramd4
Hk3
Arhgap23
Syne1
Insr
Agap1
Pstpip2
Ptpn13
Cep85l
Ildr1
E130308A19Rik
Vcan
Gm23833
Vps37b
Fgr
Tex15
Cdc42ep4
Aatk
Trav9-1
Neb
Ankrd33b
Il1b
Armcx4
Ttc16
Paqr3
Sptb
Tox2
Emilin2
Rnf216
Baiap3
Grb7
Rnf165
Map3k9
Tifab
Pxn
Epx
6430548M08Rik
Atp1a3
Tapbpl
Irg1
Tacc2
Uhrf1bp1
Igsf3
Fancd2
Card9
Itgb8
Agl
C3
Chaf1a
Myb
Slc22a15
Cd300lf
Fgd4
Dgkg
Pik3r2
Wipf3
Arhgef10l
Gm38377
Mybl2
Ptpn11
Vsig10l
Espl1
Pgd
Lrmp
Fanca
Csf1r
Alpk1
Hmga1
Kdm6b
Cyp4f18
Alms1
Gm37472
F730016J06Rik
Yam1
Rtkn
Il4ra
Pitpnm2
Pard3b
Gm37747
Chst2
Gm16194
Gm14469
Etfb
Phlda3
Sept4
9530082P21Rik
Ifnlr1
Prr5l
Iqsec1
Emilin1
Ncf2
Ankrd55
Sh3rf2
Irf1
Pafah2
Plcb1
Mmp9
C530008M17Rik
Slc45a4
Rassf4
Zfpm1
Ampd3
D930015E06Rik
Arhgap33
B430306N03Rik
Bmp7
Asap2
Zfp516
Cd80
Pik3cb
Ank3
Ets2
Zfp395
A930011G23Rik
Stard9
Trav9n-1
5830416P10Rik
Hck
Kifc3
Vsig10
Rad54l
E2f1
Dos
Sh3tc2
Foxm1
Pam
Rps6kc1
Siglece
Pask
Insrr
Phka2
Spi1
Ank1
Gm29113
Cd33
Fam20c
Il6ra
Abtb2
Nlrp12
Tnfrsf21
Cd81
Pkhd1l1
Celsr3
Gm16574
Trim30d
Rnf144a
Kif14
Pkmyt1
Gnb4
Pirb
Wdr90
A230065H16Rik
Sorbs1
Dstyk
Slfn10-ps
Hdc
Farp1
Lrg1
Ceacam1
Gm23935
Rgs9
App
Ctc1
Ptgfrn
Stxbp1
Tbxas1
Cdc42bpg
Ticrr
A230050P20Rik
Spock2
Rnf213
Pbx1
Myof
Gm10874
Crim1
Pold1
Ccdc141
Polq
Phactr2
Pmm1
Mybpc3
Tns3
Cd244
Slc11a1
Aldh3b1
Tbc1d8
Dach1
Stk32c
Mfsd7a
Clip2
Eea1
Suv420h2
Arid3a
Pfkfb4
Mapk13
Cblb
Dusp4
Gm38042
Tmem51
Plk2
Atp11a
Mesdc1
Dram1
Dna2
Rhou
Nlrp3
Alcam
Klf5
Plk1
Timeless
Xdh
Myo1h
Dgki
Mtus1
Pilra
Slc2a6
Ncapd2
Plaur
Nfix
Relt
Dgat2
Wdr62
Hcar2
Gata2
Aldh2
Nod1
Cdkn1a
Mgam
Ifnar2
Tmc4
Enpp2
Id1
Il3ra
Itga5
E2f7
Rps6ka2
Cnrip1
Prkca
Zfp608
Btnl5-ps
Atp13a2
Tnrc18
Ptafr
Cul9
Fam101b
Dock1
Myo3b
Zgrf1
Ltbr
Itfg3
Atp2b2
Gm37420
Btk
Alox5
Ifngr2
Plxnb2
Sh3rf1
Setbp1
Usp11
Plod3
Lpcat2
Aoah
Phlpp2
Gbp2b
Fer
Ptgs1
Tal1
Cebpd
Cacna1a
Gm26975
Rps6kl1
Fndc3b
Gcg
Rian
Mrgpre
Btbd11
Ppp1r3d
Zfp710
Inhba
Per2
Mfsd6l
Atp7b
Sirpa
F5
Rbm47
Kif13a
Incenp
Dock6
Ltbp4
Apba1
Itga7
Aff1
Trem1
Zfyve9
Zfp609
Gm37651
Tigit
Sema6b
Rsad2
Ogfrl1
Fat4
Slc16a10
Gm38236
Pole
Hhat
F13a1
Slc37a2
Lmnb1
Ikzf3
Mctp1
Tbc1d24
Fbxo10
Aifm2
Ryr3
Slco2a1
Ptprs
Nuak2
Cebpa
Slc40a1
Nrn1
Inpp5a
Lonrf3
Atp8a1
Cdc6
Ehd4
Zak
Fam83g
Il6st
Myo1c
Trib1
Litaf
4930427A07Rik
Ralgps1
Dlg2
Kifc1
Ccl4
Fmnl3
Tmco4
Arsg
Rfx2
Steap3
Sept5
Clec4d
Igsf6
Ttc21a
Gse1
Khdc3
Plxdc1
Ppp2r3d
Mlkl
Mboat7
Hlx
Mast2
Lilra6
Sp140
Chst12
F830016B08Rik
Mfsd2b
Muc20
Met
F11r
Trim30b
Gigyf1
Agrn
Wipi1
Epha3
Cpne2
Tdrd7
Mtmr10
Dscam
Dlg3
Uhrf1
Rasgef1a
Stx3
BC030867
Sdc3
Crocc
Apol8
Adpgk
F10
Recql4
Tlr2
Lyl1
Stat2
Ttc3
Clstn1
Prss34
Cfp
Zfp831
Dopey2
Spta1
Inadl
Clspn
Ssfa2
H2-Q6
Myo1d
Ptpro
Klf4
Dgkz
Abcd2
Phf19
Adcy9
Gm24270
Ccnf
Arap1
Setd1b
Anxa3
Plscr3
Mefv
Cul7
Trp53inp2
Pld1
Erg
Mbd6
Olr1
Gnptab
Dscc1
Ncoa1
Pacsin1
Thbs1
Flt1
Prkch
Tnfrsf9
Ccl6
Mnt
Naaa
Igf1r
Zfp365
Shank3
Tmcc2
Gsdmd
Kntc1
Lrrn4
Fosb
Wscd2
Ppp1r21
Apol11b
Rilpl2
Amotl2
Htra4
Ssh1
Epb4.2
Celsr1
Nlrc5
Ttc28
Sbno2
Dnmt1
Rab43
Prdm11
Padi2
Adssl1
Nlrp1b
E2f3
Gga2
Szt2
Arhgap24
Ctdspl
Gatsl2
Fmo5
Lat2
Cep152
Sh3tc1
Sema7a
Pde1b
Vegfa
Cpq
Cenpe
Gpr84
Dhx58
Themis2
Tap1
Rhob
Gm1966
9130230L23Rik
Fbrsl1
Ranbp17
Gm37524
Sec14l1
Tgm1
ENSMUSG00000102974
Nfe2
Prom1
Esrra
Lppr3
Tcirg1
Cxcl10
Socs3
Tmem106a
Ccrl2
Khsrp
Col7a1
Zfp385a
Galc
Evpl
Abcc4
Pif1
Ciart
Adamts6
Rnf123
Mad1l1
Col1a1
Eme1
H2-Q4
H2-T10
Usp6nl
Cenpf
Als2
Pak1
Cntln
Cracr2a
Igsf9b
Stk11
Cd300lb
Wdfy4
Agpat4
Hsf4
Anln
Plekha1
Dfna5
Triobp
Scarb1
Syne3
Scrib
Mcm10
Cdk2
Hip1r
Lpl
Tmem38b
Rgs12
Ddx60
Specc1
Tnfsf13b
Cdk5rap2
Pfas
Acvrl1
Trio
Polg
Rnpep
Stard8
Abca13
Tap2
Samd14
Kcnj2
C1rl
Man1c1
Lpar2
Hrh2
Nedd4l
Itga2b
Trbv31
Slc12a4
Kif22
Abcg4
Baz2b
Fosl2
Il1rn
Ankrd9
Mcm5
Trafd1
Art2a-ps
Siglecg
Ankrd13d
Ppcdc
E2f8
Rab31
Chtf18
Lmnb2
Tfdp1
Renbp
Plekhg1
Gm12216
Adck3
Ckap4
Lclat1
Ncor2
Clec5a
Hdac4
Rcc1
Scamp1
Gm14548
Rab3il1
Gnl1
2700081O15Rik
Amn
Ncam1
1700020L24Rik
Gfod1
Kel
Isg15
Btnl10
Marcksl1
Parvb
Naprt
Plbd1
Cxcr5
Pabpc1l
Snx9
Inpp5j
Fchsd1
Ermap
Bcl9
Hs1bp3
Zfyve26
Timm8a2
Fcgr1
4930438A08Rik
Pip5k1b
Ryr1
Gm7694
Clec4e
Slc8b1
Treml4
9830107B12Rik
A530032D15Rik
Fanci
Brpf3
Aqp1
March8
Tmcc3
Ypel2
Prkcd
Aurkb
1700047M11Rik
Dmtn
Plekhg2
Mfsd2a
Zbp1
Diap3
Ints1
Fam129c
Pear1
Ccdc97
Pex11a
Psmb9
Lbp
Tfip11
1700029H14Rik
Htra2

## Sheet: Roessner et al only down
Pde5a
B3galt2
Il17rc
Cysltr1
Cyb5a
Gm36931
E430014B02Rik
Cpm
Trbv15
St8sia1
4933431E20Rik
C230085N15Rik
5830444F18Rik
Gm38070
Plcb4
Ermn
Cd96
Gm37248
St6galnac1
Cd52
Ptgdr2
Cd48
Arnt2
Zfp683
Cd40lg
Prkx
Ahr
Abcc3
Itgae
Gstt1
Emp1
Pltp
Mgll
Gpr183
Gm14036
Adgrg5
Dusp7
Slc41a2
Wdr12
Dnajc15
Sept8
Ankrd6
Fxyd5
Sit1
Mfhas1
S100a4
Gcnt2
Tcrg-V4
Rcbtb2
Lcn4
Chm
Tgfb3
Rnf13
Il2rg
March3
Gm12349
Pde4b
Trat1
Mrps5
Trbv13-3
Map3k8
Gzmc
Crot
Hid1
Nt5e
Adam12
Cd44
Gm25541
Ero1l
Pdlim1
2810001G20Rik
Tnfrsf26
Stk24
Cd163l1
Gm8818
Fli1
S1pr1
Trib2
Slc25a51
Arl6ip5
Sgms1
Rnf138
Tmem55a
Gm15518
Lgals1
Srek1ip1
Krtcap2
Gpr171
Ifngr1
Fkbp3
Tespa1
Gm24357
Top2b
Ccr4
Ptpn4
Gm22973
Aim1l
Ralgps2
Trbv12-1
5430427O19Rik
Nav1
Mina
4930453N24Rik
Pigm
Trbv13-1
Ppm1k
Shisa5
Nqo2
Abi3bp
Olfr60
Eya2
Tcf7
S100a10
Zfp386
Tcf12
Qrfp
Rps27rt
Onecut2
Cd53
Slc35g1
Tnfaip8l2
Epsti1
Gmfb
C030034L19Rik
Fam159b
Icos
Sc5d
Glipr2
Gm9385
Tmem71
Lpar6
Ggps1
Akap17b
Wdfy1
Tmsb10
Nol4l
Sptssa
Akirin1
Hectd2
Pkib
Uba3
Ptpn2
Tnfsf14
Mbd2
Adarb1
Acot9
1190002N15Rik
Gm37266
Cytip
Zxdb
Entpd5
Tceb3
Daam1
Tmem59
Snapc5
9630033F20Rik
Bdh1
Ttbk2
Lrrc75b
Rps6ka3
Gm2a
Tnfsf8
Btg2
Adam22
Hcst
B3gnt5
Tspan31
Gp49a
Ly6e
Mtpn
Senp6
Arl4c
Fam134b
Gab3
Ifi202b
Sepp1
Gpr55
Gstm5
Rbp1
Mcts1
Prss16
Icosl
Aim1
Tnfsf11
Marveld1
Dip2c
Fam105a
Cd5
Acsbg1
Gm16793
Tmod3
Sqle
Ap5m1
Rps15a
Ern1
BC031181
Acss2
Cd4
Zfp62
Vamp7
Ctsw
Lpp
Spcs2
Cd6
Acsl4
Ms4a6b
Gm19585
Tbca
Gm12191
Gm25939
Plekhm3
Tmem30a
Ly6a
Gm15500
Trbc2
Cox7b
Nfatc3
1810058I24Rik
Abi2
Crebrf
Slc10a3
Lxn
Rpl39
Rps25
Csnk2b
Atrnl1
Commd8
Rpl10
Sec61g
Ifng
Hopx
Trbv2
Ctsa
ENSMUSG00000029142
Rpl9-ps6
Ndufa6
Nop10
Txnrd1
B2m
Ndufs5
Atp2b1
Lysmd3
Foxp3
Rps11
Emp3
Rabac1
Klhl9
Gabarapl2
Zfp65
Avpi1
Xlr4b
Gm13546
Crip1
Fam19a3
Atp1b3
Myl12b
Arhgef12
Nsa2
Itga3
Inafm2
Osbpl8
Ddt
Idh3a
Tmem123
Usp3
Gm14165
Ap3s1
Ccnc
Gm24339
Tmsb4x
Nckap1
Pdcd10
Tram1
Wdr38
Pkp3
Tmem261
Trp53inp1
Rwdd1
Slc4a7
Fam78a
Fpgt
Elovl5
D16Ertd472e
F2rl1
Gimap4
Taf9b
Pank3
Rsu1
Pgm2l1
Polr2k
Hmgcs1
Gpbp1
Krt18
Atp1a2
Klrd1
Lamc1
Zbtb6
F2rl3
Trav4-3
Ptpn3
Rpl37
Txnip
Tmem258
Ppp1r11
Ppp1r12a
Gng5
Snrpd3
Ms4a4b
Ncald
Ube2j1
Zswim1
Snord16a
Rap2c
Mospd1
Lypla1
AI467606
1810022K09Rik
Lamtor5
Tpgs2
Prkd3
Rps28
Actr10
Ctnna1
Nipal3
Eif3e
Ablim3
Gm29243
Rab37
Zfp207
Tgfbr1
Trav7-4
Exosc1
Sike1
Lsp1
Slc33a1
Rpl14-ps1
Pus3
Gm26202
Klrb1c
Gm25360
Cry1
Tmem251
Seh1l
Tmx3
Ccdc107
Csf2
Pcna-ps2
Itm2b
Il18rap
Uqcrb
Smpdl3a
Mob4
Fam96b
Nup153
Cnot2
Acot7
Rpl36al
Yae1d1
Skp1a
Pea15a
Higd2a
Rps21
Snord49b
S100a13
Psma4
Tnf
Hnrnpll
Cep97
Gm6472
Snord13
Ubl5
Phospho2
Smim15
Trappc2
Rpl34
Plcxd2
Zfp874b
Ss18
Atp6v0e
Prdx4
Pqlc3
Trbv13-2
Myl12a
Serpini1
Gpnmb
Zfp85
Gm3608
Gm37593
Clock
Degs1
Tprgl
Cox10
Zfp758
Rps29
Usmg5
Gm10080
Cd3g
Zfand6
Vamp4
Pgm1
Slc39a14
Setdb2
Mak16
Cox7a2l
Dennd4c
Ndufa1
Fam49a
Gm6934
Raver2
Igf2bp3
Med21
mt-Atp8
Rps26
Gstt2
Snord104
Eef1e1
March7
Orc3
Rpl17
Cycs
Btg1
Myl6
Fam204a
Tuba1a
Sugt1
Pnrc2
Rpl21-ps8
Zfp148
Kbtbd8
ENSMUSG00000076776
Aasdhppt
Zfp51
Tmed5
Cdc42se2
Stc2
Rpl21
Zfp874a
Cetn3
Zfp266
Calm1
Zfp318
P2ry10
Rps13-ps1
Snx5
Hbp1
Xrn2
Glipr1
Gimap9
Atp5l
Sprn
Zrsr2
Higd1a
Rpl32
Mapk1
Rapgef4
Srp19
Csde1
Zfp652
Cdkn1b
Bhlhe40
Atp5k
Slc39a8
Sept6
Tmub1
Stap1
Mut
Rpl23
Camk4
Tmem33
Hnrnph2
Gm26614
Slc35b1
Rpl11
Ggt1
Gm9947
Ap3m1
Rpl38
Ppp4r2
Ust
Gm10275
Susd3
Il12rb2
Thoc1
Rps13-ps2
Dusp3
Nabp1
Ccr7
Themis
Rps27
Dock11
Mier1
Iqgap2

## Sheet:  +E vs ++ only up
Mllt6
H60b
Ccr5
Dnase1l3
Arl5c
Scrn3
Ctla2a
4930486L24Rik
Fn3krp
Ctla2b
Slc15a2
Chst11
Chil5
Ociad2
Ly6a2
Pak6
Dop1b
Cd72
Unc5cl
Tef
Cx3cr1
Ppm1h
Pcdhgc4
Zpbp
5830432E09Rik
Ly6c2
Borcs7
Sgpp2
Rap2a
Mgst1
Efcab7
Fkbp10
Msi2
1700027F09Rik
Pald1
Nedd4
As3mt
Rab11fip4
Zfp951
Acot2
F2rl2
Ngly1
Cacna2d4
4930428O21Rik
Rnf145
Gpr18
Txk
St6gal1
Ubox5
Trbj1-7
Itgad
Lair1
Bmf
Il18
Ifi214
Gpd2
Ptpre
Ybey
Tbc1d14
Gpr155
Slc2a4rg-ps
Tlr13
Inpp1
Pik3c2a
Sgk3
Chil3
Ublcp1
Zfp617
Rdx
Glmn
Gm8817
Rbm44
Lyz2
Gpr160
Chac2
Cd177
P2ry10
Dpp4
1500004A13Rik
Adat2
Vmp1
Lbhd2
Trbj1-2
Drc1
Chd3
Gm5511
Slc14a1
Mtrfr
Pctp
Morc3
Ncald
Ly6g
Dhcr7
Naa20
Marf1
Ugcg
Adrb2
Sag
Rbl1
Lcn4
Lcn2
Gm19705
Trbj1-4
S100a9
Ngp
Trbj1-1
Ifitm6
Cox17
Cdkl3
Nfyb
Nup54
Cybb
Rnd3
Cenpq
Tmtc4
Gm13572
Ranbp10
Art2b
Mllt11
Rpa2
H2-Q2
Trbd1
Trav19
Gopc
Slc25a36
Mboat1
Zbtb38
Cyp17a1
Csf2rb
Il33
Cers4
Cd8b1
Trdv2-2
Hdgfl3
Slc5a6
Bend6
Trav7-4
Dram2
Fgl2
Fez2
Flvcr2
Sumo2
Reck
Gm26839
Pira11
Mpeg1
Trbj1-3
Trav6-7-dv9
Mmp19
Slfn1
Wfdc21
Nxpe4
Erich5
Gpr141
Wwox
S100a8
Spo11
Traj26
Gm5472
Trav16
Map3k1
Eri2
Trav3-3
Hp
Smad2
Klhl22
Igkv15-103
Gm20257
Trav22
Ifit2
Chil1
Esm1
Afmid
Sema4a
Srsf10
Dcp1b
Gm15326
Atp8b2
BC147527
Chchd7
Bco1
Pogk
Errfi1
Anxa8
Zfp85
Nat8f4
Zfp367
Lrrc8c
Dpysl2
Chsy1
Tgfbr3
Trbj1-6
Dgkd
Srsf2
Klrg1
Trav13-1
Ssbp1
C4b
Gm5148
Gzmb
Slc26a1
Pip4k2a
Man1a
Foxn3
Gstp3
Gm15133
Nt5c3
Il36g
Mettl3
Camk2d
Cdc7
Irf2
H2-DMb1
Dapk2
Cd1d2
Enpp5
Morrbid
Ccdc171
Ifit1bl1
A630001G21Rik
Tex13d
Gimap8
Pld4
Zfp39
Kctd7
Wdr93
Adgrd1
Col5a1
Tram2
Tmem163
Jpt2
Trdd2
Zfp990
Ighv1-84
Haspin
Nab1
Gm16299
Zfp825
Sypl
Mkrn2os
Eif4enif1
Zfp961
Scml4
Trav12-2
Ptpn22
Stim2
Sp100
Hsd3b7
Prr3
Reep2
Rasa2
Traip
Tec
Clec2g
Prdm1
Arl5a
Osbpl3
Trdv2-1
Acmsd
Prc1
Nmt2
Casp8
Camp
Gm9733
Cyp11a1
Rftn2
Pced1b
Pla2g4c
Trim34a
Ly86
Golt1b

## Sheet: +E vs ++ only down
Nrp1
Itga1
Dpep2
Jaml
Cfap74
Capg
Dpysl3
Acpp
Gm14718
Xlr3b
Xcr1
Galnt3
Npnt
Abca3
Ifitm3
Thsd7b
Ssbp3
P2ry14
Ccr6
Trpm6
Prdx6
Slc36a3os
Sdc4
Slc1a5
Cdc42ep2
Kif13a
Il1r2
1700017B05Rik
Appl2
Shisal2b
Diaph2
Ostf1
Scpep1
Heatr5a
Cluh
Wls
Bbc3
Ero1a
Scn8a
Irak3
Itga9
Mtus2
Rell1
Olfr530
Cd2ap
Mmp25
Tbkbp1
Stx11
Gm27166
Gm9961
Pelo
Slc25a43
Ntrk3
Tmigd1
Gm16894
Gm12253
St6galnac3
Coro2a
8430429K09Rik
Atn1
4933440M02Rik
Ckmt1
Il22b
Nupr1
Ifrd1
Tshz1
Spink2
Nfkbia
Myo10
Bmp2k
Med30
L1cam
Zfp839
Il1rl1
Nek4
Ccr9
Nhsl2
Plac8
Slc15a3
C030013C21Rik
Trcg1
Nmrk1
Niban2
Dnajc1
Xlr3a
Dzip1
Cisd3
5830416I19Rik
Plxnd1
Scart1
Xkr6
P2rx7
Cd226
Ltb4r1
Slc38a8
Ybx3
Olfr524
Frmpd4
Fkbp1a
Pikfyve
Lrrk2
Arntl
Med12l
Lrrc42
Acot11
Arl4d
Zeb2
Spef1l
Vill
Tbc1d2
Map4k4
Vax2
Itgb5
Ehd1
Rbpj-ps3
Qpct
Erc2
Septin5
Sh3bp5
Rapsn
Peli1
Abhd17c
Tspan1
Ubc
Abcc1
Rcbtb1
Fuom
Dusp5
Atf6
Fes
Cep19
Mtap
Zfp219
Pik3r6
Mgrn1
Mcur1
Ift57
Vps54
Lipo3
Lilrb4a
Ptgir
Stau2
C9orf72
Npas2
Sema4f
Scart2
Il17a
Mmp9
Sntb2
Prom2
Lgals7
Dpy19l3
Rras
Cep112
Marchf3
Espn
Gm15446
Tamalin
Rmdn2
Ksr1
Naa50
Gm13031
Ccr1
Psd
Spaca9
Myl4
Faah
Ndufa10
Gm13039
Gm23582
Frmd4b
Cep85
Atp6v1b1
Kyat3
Dusp2
Osgin1
Siah2
Pgam2
Klf11
Gch1
Itpripl2
Tiparp
Zfp811
Gm5547
Trim36
A330009N23Rik
Ifitm5
Anxa1
Ptges
Sppl3
Pip4p2
Nrbp2
P3h4
Rnf149
Ptrh1
Sgip1
Cmtm7
Pink1
Crybg3
Nsmce1
Tas2r108
Soat2
Rnf157
Dennd5a
Crybg2
Eloa
Fyco1
Cish
Tbc1d1
St6galnac6
Setd4
Ninj1
Arl3
Hsbp1l1
Rnf144a
Castor1
Tmem164
Ptprj
Myo1e
Serinc3
Fam110a
Jun
Tfe3
Xpr1
Hspa1a
Gm10288
Gpr68
Optn
Gramd1a
Tmem171
Ryr1
Ltb
Erdr1
Unc119
Tmem273
Galnt10
Dnajb6
5033430I15Rik
Serpinf1
A330023F24Rik
Gdpd5
Lztfl1
Pipox
Prkab2
Rassf3
Igkv6-25
Tab2
Rhbdf2
Itgb3
Dkk3
Akap6
Abhd14a
Tdrp
Cd200r1
Aup1
Spef2
Cib2
Card10
Fbxo17
Tac4
Retreg1
Hic1
Pparg
Kcnq1ot1
Acsl1
Coro2b
Rgcc
4833412C05Rik
Gabbr1
Sms
Mtdh
Slc7a1
Cln6
Gm10640
Prr29
Rbl2
Rxra
4930447F24Rik
Gcm2
Scai
Slc48a1
Phtf2
Slain2
Hspb11
Thra
Klhl25
Zmynd10
C2cd2
Tent5a
Klhdc10
Unc119b
Cd7
Mib1
